# Supplementary material for: Dimensionality Reduction and Louvain Agglomerative Hierarchical Clustering for Cluster-Specified Frequent Biomarker Discovery in Single-Cell Sequencing Data
Source: Front Genet. 2022 Feb 7;13:828479. doi: 10.3389/fgene.2022.828479 (PMC8859265; doi:10.3389/fgene.2022.828479)
Supplement: Supplementary file 1 [file DataSheet4.CSV]

Category	Term	Count	%	PValue	Genes	List Total	Pop Hits	Pop Total	Fold Enrichment	Bonferroni	Benjamini	FDR
KEGG_PATHWAY	mmu03010:Ribosome	112	3.011562248	2.61E-42	RPL4, RPL5, RPL3, RPL32, RPL31, RPL34, RPL8, RPL10A, RPL9, RPL6, RPL7, RPS15, RPS14, RPS17, RPS16, RPL18A, RPS19, RPS18, RPL36AL, RPL36, RPL35, RPL38, RPL37, RPS11, RPS10, RPL39, RPS13, RPS12, RPS9, RPS7, RPL21, RPS8, RPS5, RPL23, RPS6, RPL22, RPSA, RPL31-PS12, RPL24, RPL27, RPL29, UBA52, RPL28, MRPL18, MRPL19, MRPL14, MRPL15, MRPL12, MRPL13, MRPL10, MRPL11, MRPL20, RPL41, MRPL27, MRPL28, MRPL23,…	1806	145	7691	3.289387864	7.54E-40	7.54E-40	5.17E-40
KEGG_PATHWAY	mmu01100:Metabolic pathways	477	12.8260285	1.37E-35	CDA, PGAP1, ATP5C1, EPRS, GLS, GCSH, SCP2, NAMPT, MECR, UPB1, MTHFD1, MTHFD2, ACOT2, UQCRC1, ACOT1, UQCRC2, HPD, PI4K2A, GNE, TSTA3, TPH1, MTMR3, ALDOART1, RPN2, PNP2, SHMT2, SHMT1, RPN1, SDSL, GNS, ADH5, ADH4, ADH1, LDHA, ST3GAL4, PIP5K1B, ST3GAL6, LTA4H, ST3GAL1, FDFT1, CHKB, CHKA, PMM2, EPT1, PRDX6, PAFAH2, CS, GLUD1, QARS, ADI1, FASN, PPT1, OGDH, ITPA, PIGS, MOCS2, HEXB, HEXA, ADK, GPT, SMPD3…	1806	1269	7691	1.600743778	3.97E-33	1.98E-33	1.36E-33
KEGG_PATHWAY	mmu01130:Biosynthesis of antibiotics	124	3.334229632	1.85E-27	ACAA2, TM7SF2, GCSH, FNTA, PPAT, HADH, TALDO1, SDHC, SDHD, CMBL, SDHA, PGD, SDHB, ALDH3A2, ACLY, PGP, SUCLG2, SUCLG1, IDI1, ISYNA1, ALDOART1, SHMT2, SHMT1, AK2, AK3, AK4, UAP1, SDSL, ADH5, ACAT2, ZMPSTE24, ACAT1, LDHA, AMDHD2, UAP1L1, PGK1, ASL, RCE1, PCK2, FDFT1, FDPS, PDHA1, IDH1, IDH2, GOT2, GFPT1, PYCR2, PAICS, PAFAH2, CYP51, CS, OGDH, ACO1, ACO2, ACY1, PYCRL, HK2, GPI1, ATIC, ALDH2, IDH3B, P…	1806	214	7691	2.467589861	5.34E-25	1.78E-25	1.22E-25
KEGG_PATHWAY	mmu00190:Oxidative phosphorylation	89	2.393116429	5.22E-24	COX7B, NDUFA13, NDUFA11, NDUFA12, COX4I1, ATP5C1, ATP5G3, COX6A1, ATP5G2, ATP5G1, COX7C, UQCRFS1, ATP6V1E1, COX8A, ATP6V0B, ATP6V1G1, ATP6AP1, NDUFC2, SDHC, NDUFC1, SDHD, SDHA, ATP5F1, SDHB, ATP5J2, COX6B1, COX7A2L, NDUFS8, NDUFS7, PPA1, NDUFS6, NDUFS4, UQCRC1, ATP6V1B2, NDUFS3, NDUFS2, NDUFS1, UQCRC2, ATP6V0D1, ATP6V0E, ATP6V1A, NDUFB9, NDUFB8, NDUFB7, NDUFB6, UQCRB, NDUFB10, NDUFB11, NDUFB5, ND…	1806	139	7691	2.726718293	1.51E-21	3.77E-22	2.58E-22
KEGG_PATHWAY	mmu05016:Huntington's disease	111	2.984673299	5.18E-23	NDUFA13, NDUFA11, NDUFA12, ATP5C1, COX6A1, CREB3L3, CREB3L4, CREB3L1, EP300, TGM2, SDHC, SDHD, SDHA, SDHB, COX6B1, COX7A2L, UQCRC1, VDAC3, PPIF, TFAM, TBPL1, VDAC2, VDAC1, UQCRC2, UQCRB, NDUFB10, NDUFB11, ITPR1, ATP5J, COX7A2, ATP5H, ATP5O, COX7A1, UQCRH, ATP5B, ATP5E, ATP5D, CYC1, NDUFV3, NDUFV2, NDUFV1, UQCRQ, SP1, TRP53, GNAQ, CYCS, COX7B, COX4I1, CLTC, CLTB, CLTA, ATP5G3, ATP5G2, COX7C, ATP5G…	1806	198	7691	2.387387161	1.50E-20	2.99E-21	2.05E-21
KEGG_PATHWAY	mmu05012:Parkinson's disease	90	2.420005378	9.66E-22	COX7B, NDUFA13, NDUFA11, NDUFA12, COX4I1, ATP5C1, ATP5G3, PARK7, COX6A1, ATP5G2, ATP5G1, COX7C, UBE2L3, UQCRFS1, PRKACA, SLC18A1, PRKACB, SLC18A2, COX8A, NDUFC2, SDHC, NDUFC1, SDHD, SDHA, ATP5F1, SDHB, COX6B1, COX7A2L, NDUFS8, NDUFS7, NDUFS6, NDUFS4, UQCRC1, VDAC3, PPIF, NDUFS3, VDAC2, NDUFS2, VDAC1, NDUFS1, UQCRC2, SLC25A5, SLC25A4, NDUFB9, NDUFB8, NDUFB7, NDUFB6, UQCRB, NDUFB10, NDUFB11, NDUFB5…	1806	149	7691	2.572298156	2.79E-19	4.65E-20	3.19E-20
KEGG_PATHWAY	mmu05010:Alzheimer's disease	100	2.688894864	4.11E-21	APP, NDUFA13, NDUFA11, NDUFA12, ATP5C1, COX6A1, CAPN1, SDHC, SDHD, SDHA, SDHB, COX6B1, COX7A2L, UQCRC1, UQCRC2, ATF6, UQCRB, NDUFB10, NDUFB11, ITPR1, ATP5J, ITPR3, COX7A2, PSEN1, ATP5H, ATP5O, COX7A1, UQCRH, APH1A, ATP5B, ATP5E, ATP5D, CYC1, NDUFV3, NDUFV2, NDUFV1, UQCRQ, GNAQ, CYCS, CALM3, CALM1, CALM2, GSK3B, COX7B, COX4I1, ATP2A3, ATP2A2, ATP5G3, ATP5G2, COX7C, ATP5G1, PPP3CA, CASP7, UQCRFS1, …	1806	177	7691	2.405978815	1.19E-18	1.70E-19	1.16E-19
KEGG_PATHWAY	mmu04932:Non-alcoholic fatty liver disease (NAFLD)	86	2.312449583	3.94E-17	GSK3B, GSK3A, COX7B, NDUFA13, NDUFA11, NDUFA12, COX4I1, PRKAG1, PRKAG2, COX6A1, COX7C, CASP7, MLX, AKT1, UQCRFS1, RAC1, COX8A, SREBF1, NDUFC2, SDHC, NDUFC1, SDHD, SDHA, SDHB, TNFRSF1A, COX6B1, COX7A2L, NDUFS8, NDUFS7, NDUFS6, NDUFS4, UQCRC1, NDUFS3, NDUFS2, NDUFS1, UQCRC2, PPARA, ATF4, NDUFB9, CEBPA, NDUFB8, NDUFB7, NDUFB6, UQCRB, NDUFB10, NDUFB11, NDUFB5, NDUFB4, NDUFB3, NDUFB2, UQCR11, COX7A2, …	1806	157	7691	2.332726721	1.14E-14	1.42E-15	9.74E-16
KEGG_PATHWAY	mmu01200:Carbon metabolism	70	1.882226405	5.20E-17	GPT, HK2, GPI1, MCEE, IDH3B, PHGDH, ME2, ACADM, PGLS, ACADS, IDH3A, TPI1, PGAM1, TALDO1, SDHC, SDHD, SDHA, PGD, SDHB, FH1, HADHA, PKM, EHHADH, HKDC1, G6PDX, CAT, PCCB, PGP, SUCLG2, SUCLG1, ALDOC, ALDOB, ALDOA, TKT, FBP1, DLD, GAPDH, FBP2, PRPS2, ALDOART1, ECHS1, ACSS2, SHMT2, SHMT1, SDSL, ADH5, ACAT2, ACAT1, ESD, PGK1, ACSS1, PRPS1L3, PDHA1, MDH1, PKLR, MDH2, IDH3G, IDH1, IDH2, GOT2, CS, GLUD1, P…	1806	116	7691	2.569834269	1.50E-14	1.67E-15	1.14E-15
KEGG_PATHWAY	mmu03040:Spliceosome	74	1.9897822	3.32E-15	RBM25, DDX46, EIF4A3, HNRNPU, PRPF19, PQBP1, SNRPD2, SNRNP70, SNRPD1, MAGOH, DHX15, SNRPD3, TXNL4A, BCAS2, RBM17, NCBP2, THOC3, WBP11, RBMXL1, DDX39B, NHP2L1, SRSF2, SNRPG, SRSF3, SNRPE, SNRPA1, SRSF5, SNRPF, SNRPC, SRSF6, SNRNP200, SRSF7, SNRPA, SNRPB, SRSF9, SF3B4, SF3B5, DDX5, SF3B2, SF3B3, RBM8A, SRSF1, U2AF1, PRPF8, ZMAT2, PUF60, U2AF2, PCBP1, TRA2B, TRA2A, SNRPB2, SRSF10, SF3B1, SF3A3, HSPA…	1806	133	7691	2.369436881	9.63E-13	9.59E-14	6.57E-14
KEGG_PATHWAY	mmu04141:Protein processing in endoplasmic reticulum	85	2.285560635	3.64E-14	UFD1L, TRAM1, HSP90AB1, PRKCSH, UBE2D3, UBE2D2A, HERPUD1, ERO1L, SEC61A1, SEC61G, SEC61B, CAPN1, SKP1A, SEC62, SIL1, UBXN6, SEC63, PDIA3, HSP90AA1, SEC13, SSR4, SSR2, SSR3, MOGS, UBE4B, RAD23B, PDIA6, DDOST, RBX1, DNAJC3, MAN1A, DAD1, DNAJC5, CANX, PREB, ATF6, VIMP, ATF4, PPP1R15A, VCP, SEC23A, SAR1A, RPN2, ATF6B, RPN1, HSPA4L, SEL1L, DERL1, RRBP1, RNF5, HSP90B1, ERLEC1, LMAN1, OS9, LMAN2, BAG1, …	1806	168	7691	2.154639957	1.05E-11	9.57E-13	6.56E-13
KEGG_PATHWAY	mmu03050:Proteasome	34	0.914224254	1.83E-12	PSMD12, PSMD14, POMP, PSMA7, PSMB10, PSMD8, PSMB6, PSMB7, PSMB4, PSMD6, PSMB5, PSMB2, PSMD4, PSMB3, PSMD2, PSMB1, PSMD3, PSMD1, SHFM1, PSMB8, PSMA5, PSMA6, PSMA3, PSMC5, PSMA4, PSMC6, PSMA1, PSMC3, PSMA2, PSMC4, PSMC1, PSME4, PSME1, PSME2	1806	45	7691	3.217595669	5.29E-10	4.41E-11	3.02E-11
KEGG_PATHWAY	mmu00480:Glutathione metabolism	36	0.968002151	2.25E-10	MGST3, GSTP1, ODC1, GSTT3, MGST1, MGST2, GSTT1, SRM, ANPEP, GGT1, GSTM4, GSTM3, GSTK1, GSTM2, RRM1, GPX2, GSTM1, GPX1, GPX4, GSTO1, GPX3, GSS, IDH1, IDH2, GSR, PGD, GCLC, GSTA4, GSTA3, GSTA2, GSTA1, G6PDX, LAP3, GCLM, GSTM7, GSTM6	1806	55	7691	2.78743582	6.50E-08	5.00E-09	3.42E-09
KEGG_PATHWAY	mmu01230:Biosynthesis of amino acids	43	1.156224792	1.98E-09	PRPS2, ALDOART1, PYCRL, ACY1, SHMT2, SHMT1, GPT, MAT2B, SDSL, MAT2A, IDH3B, PGK1, ASL, PHGDH, GLUL, PRPS1L3, IDH3A, TPI1, PKLR, IDH3G, PGAM1, IDH1, IDH2, GOT2, TALDO1, PYCR2, CS, PFKL, PKM, CPS1, PSAT1, CTH, ALDOC, ACO1, ALDH18A1, ALDOB, ACO2, NAGS, ALDOA, TKT, GAPDH, PFKP, OTC	1806	76	7691	2.409461153	5.71E-07	4.08E-08	2.80E-08
KEGG_PATHWAY	mmu00010:Glycolysis / Gluconeogenesis	37	0.9948911	4.47E-08	ACSS2, ALDOART1, ADH5, HK2, GPI1, ADH4, ADH1, LDHA, ALDH2, ALDH1B1, ALDH3B1, PGK1, PGM2, ACSS1, PCK2, PDHA1, TPI1, G6PC, PKLR, PGAM1, AKR1A1, ALDH3A2, MINPP1, PFKL, G6PC3, PKM, HKDC1, GALM, ALDOC, ALDOB, ALDOA, DLD, GAPDH, FBP1, PFKP, FBP2, ALDH9A1	1806	66	7691	2.387387161	1.29E-05	8.62E-07	5.91E-07
KEGG_PATHWAY	mmu00020:Citrate cycle (TCA cycle)	23	0.618445819	6.73E-08	PDHA1, MDH1, MDH2, IDH3G, IDH1, IDH2, SDHC, SDHD, SDHA, SDHB, FH1, CS, ACLY, SUCLA2, OGDH, IDH3B, SUCLG2, SUCLG1, ACO1, ACO2, DLD, PCK2, IDH3A	1806	32	7691	3.060856174	1.94E-05	1.22E-06	8.33E-07
KEGG_PATHWAY	mmu00520:Amino sugar and nucleotide sugar metabolism	27	0.726001613	6.64E-06	TSTA3, CMAS, GALT, HEXB, HEXA, UAP1, HK2, GMPPB, GPI1, CYB5R1, NANP, UGP2, CYB5R3, GMDS, AMDHD2, GMPPA, UAP1L1, PGM2, NANS, PMM2, GFPT1, UGDH, GALE, GNPDA2, HKDC1, GALK1, GNE	1806	49	7691	2.346565869	0.00191845	1.07E-04	7.31E-05
KEGG_PATHWAY	mmu00071:Fatty acid degradation	27	0.726001613	6.64E-06	ACADVL, ECHS1, ACAA2, ACAA1A, ADH5, ACAT2, ACAT1, ADH4, ADH1, ALDH2, ALDH1B1, CPT2, ACADL, ACADM, HADH, ACADS, CPT1A, ACSL6, ACSL5, ACSL3, ACADSB, ALDH3A2, HADHB, HADHA, ACOX1, EHHADH, ALDH9A1	1806	49	7691	2.346565869	0.00191845	1.07E-04	7.31E-05
KEGG_PATHWAY	mmu03060:Protein export	19	0.510890024	9.86E-06	HSPA5, SRPR, SRP68, SRP14, SRP9, OXA1L, IMMP1L, SEC61A1, SPCS3, SPCS2, SPCS1, SRP72, SEC61G, SRPRB, SEC61B, SEC62, SEC11A, SEC63, SEC11C	1806	29	7691	2.790105778	0.002844493	1.45E-04	9.94E-05
KEGG_PATHWAY	mmu00051:Fructose and mannose metabolism	21	0.564667921	1.00E-05	PFKFB2, TSTA3, PFKFB4, TPI1, ALDOART1, PMM2, SORD, HK2, KHK, AKR1B7, GMPPB, PFKL, GMDS, HKDC1, GMPPA, ALDOC, ALDOB, ALDOA, FBP1, PFKP, FBP2	1806	34	7691	2.630300958	0.002897577	1.45E-04	9.94E-05
KEGG_PATHWAY	mmu01212:Fatty acid metabolism	27	0.726001613	1.71E-05	ACADVL, ECHS1, ACAA2, TECR, ACAA1A, ACAT2, ACAT1, CPT2, ACADL, SCD2, SCD1, ACADM, HADH, ACADS, FADS1, CPT1A, MECR, ACSL6, ACSL5, ACSL3, ACADSB, HADHB, HADHA, ACOX1, FASN, EHHADH, PPT1	1806	51	7691	2.254543678	0.004933874	2.36E-04	1.61E-04
KEGG_PATHWAY	mmu00980:Metabolism of xenobiotics by cytochrome P450	31	0.833557408	3.25E-05	MGST3, GSTP1, GSTT3, MGST1, MGST2, GSTT1, ADH5, AKR7A5, ADH4, ADH1, ALDH3B1, UGT2A3, GSTM4, GSTM3, GSTK1, CBR1, GSTM2, UGT2B34, GSTM1, UGT2B36, UGT2B35, GSTO1, EPHX1, GSTA4, GSTA3, GSTA2, CYP2S1, GSTA1, UGT2B5, GSTM7, GSTM6	1806	64	7691	2.0627509	0.009353814	4.27E-04	2.93E-04
KEGG_PATHWAY	mmu00630:Glyoxylate and dicarboxylate metabolism	18	0.484001076	5.01E-05	MDH1, SHMT2, MDH2, SHMT1, ACAT2, ACAT1, GCSH, CS, GRHPR, MCEE, CAT, PCCB, PGP, HYI, ACO1, ACO2, DLD, GLUL	1806	29	7691	2.643258105	0.014378918	6.30E-04	4.31E-04
KEGG_PATHWAY	mmu03013:RNA transport	63	1.694003764	7.92E-05	EIF4A2, EIF4A1, POP5, EIF4A3, PNN, XPO1, SUMO1, SUMO2, NUP62, MAGOH, EIF2B1, EIF5B, PRMT5, SEC13, NUP210, EIF1AX, NCBP2, PABPC4, THOC3, RANGAP1, THOC7, SRRM1, EEF1A1, DDX39B, CLNS1A, NUP50, RPP21, STRAP, PABPC1, GEMIN7, EIF1A, EIF4E2, EIF1B, KPNB1, RBM8A, NUP85, TPR, EIF4EBP1, EIF2S3X, NUP88, EIF4B, UBE2I, EIF2B2, ALYREF, UPF3B, EIF2S2, EIF2S1, EIF1, EIF5, EIF3I, EIF3G, ACIN1, EIF3H, EIF3E, RNPS1…	1806	170	7691	1.578180575	0.022638571	9.54E-04	6.54E-04
KEGG_PATHWAY	mmu00030:Pentose phosphate pathway	18	0.484001076	9.05E-05	PRPS2, ALDOART1, TALDO1, PGD, DERA, GPI1, PFKL, G6PDX, PGM2, ALDOC, ALDOB, PGLS, TKT, ALDOA, FBP1, PFKP, PRPS1L3, FBP2	1806	30	7691	2.555149502	0.025809054	0.001045871	7.17E-04
KEGG_PATHWAY	mmu04728:Dopaminergic synapse	52	1.398225329	9.69E-05	ATF2, GSK3B, GSK3A, PPP2R2A, COMT, PPP1CB, PPP1CC, PPP3CA, CREB3L3, CREB3L4, PPP2R1A, CREB3L1, KIF5B, AKT1, PRKACA, SLC18A1, PRKACB, SLC18A2, PPP2R5B, PRKCA, PPP2R5C, FOS, PLCB3, ATF4, CAMK2B, DDC, MAOB, ATF6B, MAOA, ITPR1, GNAI3, CACNA1A, ITPR3, GNAI2, PPP2CA, PPP2CB, GNG5, GNG4, PPP2R3A, MAPK14, GNG12, MAPK13, PPP1CA, GNAO1, GNAQ, GNB2, GNB1, PPP1R1B, GNAS, CALM3, CALM1, CALM2	1806	134	7691	1.652584255	0.027613999	0.001076964	7.38E-04
KEGG_PATHWAY	mmu00620:Pyruvate metabolism	21	0.564667921	1.44E-04	PDHA1, ACSS2, MDH1, PKLR, MDH2, GLO1, FH1, ACAT2, ACAT1, ALDH3A2, GRHPR, LDHA, PKM, ALDH2, ALDH1B1, ME2, HAGH, ACSS1, DLD, ALDH9A1, PCK2	1806	39	7691	2.293082886	0.040823969	0.001520601	0.001041796
KEGG_PATHWAY	mmu04144:Endocytosis	88	2.366227481	1.47E-04	ARF3, H2-T23, ARF1, TFRC, ARPC1B, CLTC, ARPC1A, H2-K1, ARPC5L, CLTB, CLTA, ARRB1, WASL, AP2A2, IGF1R, CAPZB, KIF5B, CHMP1B, CHMP1A, VPS35, GIT1, RAB8A, SH3GL1, SH3GLB1, PRKCI, PDCD6IP, H2-T3, ARFGAP3, EPN1, TGFBR1, RHOA, DNM1, DNM2, RABEP1, PARD3, CHMP4B, CHMP6, VPS25, ARF5, VPS28, H2-D1, CHMP5, ARF6, TSG101, SRC, FAM21, AGAP1, A230046K03RIK, PLD1, H2-Q1, PRKCZ, EGFR, SNX3, CDC42, SNX1, SNX2, RAB…	1806	261	7691	1.435843909	0.041686161	0.001520601	0.001041796
KEGG_PATHWAY	mmu00982:Drug metabolism - cytochrome P450	30	0.806668459	1.85E-04	MAOB, MAOA, MGST3, GSTP1, GSTT3, MGST1, MGST2, GSTT1, ADH5, ADH4, ADH1, ALDH3B1, UGT2A3, GSTM4, GSTM3, GSTK1, GSTM2, UGT2B34, GSTM1, UGT2B36, UGT2B35, GSTO1, FMO5, GSTA4, GSTA3, GSTA2, GSTA1, UGT2B5, GSTM7, GSTM6	1806	66	7691	1.935719319	0.052002197	0.001841316	0.001261524
KEGG_PATHWAY	mmu05204:Chemical carcinogenesis	38	1.021780048	2.39E-04	MGST3, GSTP1, GSTT3, MGST1, CYP3A11, MGST2, GSTT1, CYP3A13, ADH5, ADH4, ADH1, CYP2C55, CYP2B10, ALDH3B1, UGT2A3, GSTM4, GSTM3, GSTK1, CBR1, GSTM2, UGT2B34, GSTM1, UGT2B36, UGT2B35, GSTO1, EPHX1, CYP3A25, CYP2C29, CYP2C68, CYP2C66, GSTA4, GSTA3, CYP2C65, GSTA2, GSTA1, UGT2B5, GSTM7, GSTM6	1806	92	7691	1.758979729	0.066765388	0.002303013	0.001577843
KEGG_PATHWAY	mmu00280:Valine, leucine and isoleucine degradation	26	0.699112665	2.67E-04	ECHS1, ACAA2, HIBADH, ACAA1A, HSD17B10, AACS, ACAT2, ACAT1, HMGCL, MCEE, ALDH2, ALDH1B1, OXCT1, HMGCS2, ACADM, HADH, ACADS, HMGCS1, ACADSB, ALDH3A2, HADHB, HADHA, EHHADH, PCCB, DLD, ALDH9A1	1806	55	7691	2.013148092	0.074198419	0.002429486	0.001664492
KEGG_PATHWAY	mmu04142:Lysosome	47	1.263780586	2.69E-04	CD63, ASAH1, HEXB, CTSZ, CLTC, HEXA, CLTB, CLTA, ABCB9, LITAF, GNS, CLN3, LAPTM4B, LAPTM4A, LAMP1, AP1G2, CTSL, AP1G1, LAMP2, PSAP, ACP5, ATP6V1H, AP1S1, IDS, AP3S1, CTSF, CTSD, AP1M2, CTSB, CTSA, CD164, ATP6V0B, ATP6AP1, SORT1, GAA, SLC11A2, AP3D1, AP1B1, NAGA, AP3B1, IGF2R, GNPTG, NPC2, PPT1, TPP1, ATP6V0D1, LGMN	1806	122	7691	1.640601456	0.074808007	0.002429486	0.001664492
KEGG_PATHWAY	mmu04975:Fat digestion and absorption	20	0.537778973	3.22E-04	PLA2G2F, PNLIPRP2, ABCG8, PLA2G12A, ABCG5, DGAT2, DGAT1, MOGAT2, MTTP, PLA2G2A, GOT2, APOA1, APOA4, AGPAT1, AGPAT2, FABP1, FABP2, CLPS, NPC1L1, APOB	1806	38	7691	2.241359212	0.088999073	0.002824131	0.001934872
KEGG_PATHWAY	mmu04721:Synaptic vesicle cycle	28	0.752890562	3.64E-04	NAPA, ATP6V1A, SNAP25, STXBP1, CLTC, CLTB, CLTA, CACNA1A, CPLX2, CPLX1, AP2A2, AP2S1, ATP6V1H, STX3, ATP6V1E1, SLC18A1, ATP6V1D, SLC18A2, ATP6V1C1, ATP6V1F, ATP6V0B, ATP6V1G1, AP2B1, DNM1, DNM2, ATP6V1B2, ATP6V0D1, ATP6V0E	1806	62	7691	1.923230808	0.099884402	0.003094498	0.002120106
KEGG_PATHWAY	mmu05132:Salmonella infection	33	0.887335305	4.05E-04	DYNC1I2, ROCK1, ROCK2, ARPC1B, ARPC1A, ARPC5L, WASL, KLC1, ACTB, ACTG1, PYCARD, CDC42, KLC4, CASP1, MAPK1, FLNB, RAC1, MAPK3, DYNC1H1, JUN, IFNGR1, IFNGR2, RHOG, ARPC4, FOS, ARPC5, MAPK14, NFKB1, MAPK13, ARPC2, ARPC3, PKN2, PFN1	1806	78	7691	1.801707982	0.110557166	0.003346751	0.00229293
KEGG_PATHWAY	mmu04915:Estrogen signaling pathway	39	1.048668997	4.72E-04	ATF2, HSP90AB1, ATF6B, SRC, GNAI3, ITPR1, ITPR3, PIK3R1, ADCY1, EGFR, ADCY6, HSP90B1, GNAI2, CREB3L3, CREB3L4, CREB3L1, AKT1, MAPK1, PRKACA, PRKACB, MAPK3, HSPA8, JUN, HSP90AA1, MAP2K2, PRKCD, FOS, GNAO1, PLCB3, SP1, GNAQ, GNAS, KRAS, CALM3, FKBP4, CALM1, CALM2, ATF4, HBEGF	1806	98	7691	1.694742016	0.127524071	0.003788556	0.00259562
KEGG_PATHWAY	mmu04114:Oocyte meiosis	43	1.156224792	5.57E-04	CAMK2B, YWHAE, ANAPC13, YWHAB, ITPR1, ITPR3, ADCY1, SMC3, ADCY6, IGF1R, ANAPC11, PPP1CB, PPP2CA, CCNB2, PPP1CC, PPP2CB, PPP3CA, SLK, YWHAQ, PPP2R1A, RPS6KA1, MAPK1, SKP1A, PRKACA, PRKACB, YWHAG, YWHAH, MAPK3, FBXW11, PLK1, PPP2R5B, PPP2R5C, YWHAZ, REC8, PPP1CA, RBX1, CDK1, ANAPC5, CALM3, CALM1, CALM2, ANAPC1, ANAPC2	1806	112	7691	1.634991497	0.148792368	0.004352819	0.002982208
KEGG_PATHWAY	mmu00900:Terpenoid backbone biosynthesis	14	0.376445281	6.42E-04	IDI1, FDPS, MVK, HMGCS1, HMGCR, ACAT2, ACAT1, ZMPSTE24, FNTA, PMVK, MVD, HMGCS2, RCE1, PCYOX1	1806	23	7691	2.592180654	0.169325066	0.004807542	0.003293749
KEGG_PATHWAY	mmu04146:Peroxisome	34	0.914224254	6.49E-04	ABCD4, ABCD3, MVK, MPV17L, HSD17B4, MPV17L2, ACAA1A, HMGCL, PRDX5, SCP2, PRDX1, PMVK, NUDT19, DECR2, XDH, PEX16, GSTK1, PHYH, IDH1, ECH1, IDH2, ACSL6, ACSL5, ACSL3, SOD2, DHRS4, SOD1, ACOX1, EHHADH, PEX6, CAT, PEX5, SLC27A2, CRAT	1806	83	7691	1.744479579	0.171016474	0.004807542	0.003293749
KEGG_PATHWAY	mmu05230:Central carbon metabolism in cancer	28	0.752890562	6.70E-04	PTEN, SLC2A1, SLC2A2, PIK3R1, SLC1A5, HIF1A, EGFR, HK2, GLS, MYC, ERBB2, AKT1, MAPK1, SLC16A3, MAPK3, MAP2K2, PDHA1, PGAM1, SLC7A5, PFKL, PKM, HKDC1, TRP53, KIT, G6PDX, KRAS, FGFR3, PFKP	1806	64	7691	1.863129845	0.176017121	0.004838517	0.00331497
KEGG_PATHWAY	mmu05211:Renal cell carcinoma	29	0.779779511	8.53E-04	SLC2A1, ARAF, PIK3R1, HIF1A, ETS1, CRKL, RAP1B, CDC42, FLCN, PAK1, RAP1A, AKT1, TCEB2, MAPK1, EP300, TCEB1, RAC1, PAK3, PAK2, MAPK3, EGLN1, EGLN3, JUN, MAP2K2, FH1, VEGFA, RBX1, KRAS, CRK	1806	68	7691	1.816160185	0.218474862	0.006009826	0.004117459
KEGG_PATHWAY	mmu00052:Galactose metabolism	17	0.457112127	9.51E-04	MGAM, B4GALT1, G6PC, GALT, GAA, HK2, AKR1B7, GALE, PFKL, UGP2, G6PC3, HKDC1, PGM2, GALM, SIS, PFKP, GALK1	1806	32	7691	2.262371955	0.240450672	0.006545219	0.004484267
KEGG_PATHWAY	mmu01210:2-Oxocarboxylic acid metabolism	12	0.322667384	0.001296891	CS, ACY1, IDH3G, IDH1, IDH2, GOT2, IDH3B, ACO1, GPT, ACO2, NAGS, IDH3A	1806	19	7691	2.689631054	0.312741538	0.008716316	0.005971732
KEGG_PATHWAY	mmu04152:AMPK signaling pathway	46	1.236891638	0.001732024	PFKFB2, PFKFB4, CAB39, PRKAG1, PRKAG2, PPP2R2A, PIK3R1, HMGCR, ELAVL1, ADIPOR2, IGF1R, PPP2CA, GYS1, PPP2CB, LIPE, CCND1, CREB3L3, CREB3L4, PPP2R1A, HNF4A, CREB3L1, SCD2, EIF4EBP1, AKT1, SCD1, RAB8A, PCK2, RAB2A, SREBF1, CPT1A, G6PC, PPP2R5B, PPP2R3A, PPP2R5C, EEF2, RAB11B, CCNA2, RAB10, PFKL, G6PC3, RAB14, FASN, FBP1, CFTR, PFKP, FBP2	1806	128	7691	1.530428087	0.394068866	0.011376249	0.007794108
KEGG_PATHWAY	mmu05100:Bacterial invasion of epithelial cells	31	0.833557408	0.002081984	ITGB1, SRC, ARPC1B, CLTC, PXN, ARPC1A, ARPC5L, CLTB, CLTA, PIK3R1, WASL, ACTB, CRKL, ACTG1, CDC42, SEPT9, CDH1, CTNNA1, RAC1, RHOG, ARPC4, ARPC5, RHOA, DNM1, DNM2, ARPC2, CTTN, ARPC3, CTNNB1, CRK, BCAR1	1806	78	7691	1.692513559	0.452460385	0.013370961	0.009160727
KEGG_PATHWAY	mmu05203:Viral carcinogenesis	74	1.9897822	0.002543051	YWHAE, ATF2, H2-T23, CDKN1A, DDX3X, CDKN1B, YWHAB, H2-K1, CHD4, POLB, CCND2, CCND1, CREB3L3, YWHAQ, CREB3L4, CREB3L1, EP300, RAC1, PRKACA, PRKACB, YWHAG, JAK1, YWHAH, USP7, ACTN1, MRPS18B, ACTN4, H2-T3, YWHAZ, SND1, RHOA, DDB1, CCNA2, PKM, MAPKAPK2, RASA2, VDAC3, IRF7, TBPL1, ATP6V0D1, H2-D1, ATF4, HIST1H2BC, GTF2A2, ATF6B, SRC, HDAC1, PXN, UBR4, PIK3R1, H2-Q1, GTF2E2, CDC42, MAPK1, BAK1, MAPK3, …	1806	231	7691	1.364221235	0.520915331	0.015976997	0.010946178
KEGG_PATHWAY	mmu04071:Sphingolipid signaling pathway	44	1.18311374	0.002917457	ASAH1, ASAH2, ROCK1, ROCK2, PTEN, GNAI3, PPP2R2A, SGMS2, PIK3R1, PLD1, PRKCZ, GNAI2, GNA13, PPP2CA, PPP2CB, SMPD2, SPTLC1, SPTLC2, PPP2R1A, AKT1, MAPK1, RAC1, CTSD, MAPK3, CERS4, MAP2K2, SPHK2, PPP2R5B, PRKCA, PPP2R3A, PPP2R5C, MAPK14, RHOA, NFKB1, MAPK13, TNFRSF1A, PLCB3, GNAQ, TRP53, BAX, KRAS, DEGS1, DEGS2, CERS2	1806	124	7691	1.51110992	0.570175069	0.017939255	0.012290562
KEGG_PATHWAY	mmu05216:Thyroid cancer	15	0.40333423	0.002996143	TCF7L2, MAP2K2, TPM3, NCOA4, RXRA, CCND1, TFG, CDH1, TRP53, MYC, TPR, CTNNB1, MAPK1, KRAS, MAPK3	1806	29	7691	2.202715088	0.579867444	0.018039276	0.012359089
KEGG_PATHWAY	mmu04530:Tight junction	34	0.914224254	0.003187866	IGSF5, SRC, PPP2R2A, CLDN2, F11R, YBX3, PRKCZ, MYL12A, ACTB, ACTG1, MYL12B, PPP2CA, CDC42, PPP2CB, PPP2R1A, MYH14, PRKCI, ACTN1, CGN, ACTN4, MPP5, RHOA, CLDN4, OCLN, CLDN3, CLDN15, CTTN, CDK4, PARD3, CLDN7, MYH9, TJP3, LLGL2, TJP2	1806	90	7691	1.608797834	0.602581238	0.018801901	0.012881579
KEGG_PATHWAY	mmu05031:Amphetamine addiction	27	0.726001613	0.003481771	CAMK2B, ATF2, DDC, MAOB, ATF6B, MAOA, PPP1CB, PPP1CC, PPP3CA, CREB3L3, CREB3L4, CREB3L1, PRKACA, SLC18A1, PRKACB, SLC18A2, JUN, PRKCA, FOS, PPP1CA, PPP1R1B, GNAS, FOSB, CALM3, CALM1, CALM2, ATF4	1806	67	7691	1.716145188	0.635047372	0.020124638	0.013787814
KEGG_PATHWAY	mmu04978:Mineral absorption	18	0.484001076	0.004295033	S100G, SLC6A19, VDR, SLC31A1, SLC40A1, MT2, ATP1B3, MT1, ATP1A1, SLC5A1, ATP1B1, CLCN2, ATOX1, FTL1, HEPH, FTH1, SLC26A3, SLC39A4	1806	39	7691	1.965499617	0.711753103	0.024011345	0.016450679
KEGG_PATHWAY	mmu00640:Propanoate metabolism	14	0.376445281	0.00432038	ACSS2, ECHS1, ACAT2, ACAT1, HADHA, LDHA, MCEE, SUCLA2, EHHADH, PCCB, SUCLG2, SUCLG1, ACADM, ACSS1	1806	27	7691	2.20815389	0.713865959	0.024011345	0.016450679
KEGG_PATHWAY	mmu03015:mRNA surveillance pathway	35	0.941113202	0.005260309	DAZAP1, SMG1, RBM8A, EIF4A3, PPP2R2A, MSI2, GSPT1, PPP1CB, PPP2CA, PNN, PPP1CC, PPP2CB, PABPN1, PPP2R1A, MAGOH, PAPOLA, CPSF7, CPSF6, CPSF1, NCBP2, PABPC4, ALYREF, CPSF3, PPP2R5B, SSU72, UPF3B, PPP2R3A, PPP2R5C, SRRM1, PPP1CA, DDX39B, ACIN1, ETF1, RNPS1, PABPC1	1806	96	7691	1.552608204	0.782213907	0.028683574	0.019651722
KEGG_PATHWAY	mmu04720:Long-term potentiation	26	0.699112665	0.005955518	CAMK2B, ITPR1, ARAF, ITPR3, ADCY1, RAP1B, PPP1CB, PPP1CC, PPP3CA, RAP1A, RPS6KA1, MAPK1, EP300, PRKACA, PRKACB, MAPK3, MAP2K2, PRKCA, PPP1CA, PLCB3, GNAQ, KRAS, CALM3, CALM1, CALM2, ATF4	1806	66	7691	1.67762341	0.8220567	0.03187305	0.0218369
KEGG_PATHWAY	mmu04918:Thyroid hormone synthesis	27	0.726001613	0.006862863	ATF2, ATF6B, ITPR1, ITPR3, ADCY1, ATP1A1, TTF1, ADCY6, HSP90B1, CREB3L3, CREB3L4, CREB3L1, PRKACA, PRKACB, GPX2, GPX1, HSPA5, GPX3, GSR, ATP1B3, PRKCA, ATP1B1, PLCB3, GNAQ, CANX, GNAS, ATF4	1806	70	7691	1.642596108	0.863332533	0.036061227	0.024706308
KEGG_PATHWAY	mmu04666:Fc gamma R-mediated phagocytosis	31	0.833557408	0.007384811	ARPC1B, ARPC1A, INPPL1, ARPC5L, PIK3R1, WASL, PLD1, CRKL, CDC42, PAK1, CFL1, AKT1, MAPK1, PIP5K1B, RAC1, MAPK3, VASP, MARCKSL1, GSN, MYO10, SPHK2, LIMK2, PRKCD, ARPC4, PRKCA, ARPC5, MARCKS, ARPC2, ARPC3, CRK, ARF6	1806	84	7691	1.571619733	0.882595462	0.038110899	0.026110581
KEGG_PATHWAY	mmu05219:Bladder cancer	18	0.484001076	0.007868914	CDKN1A, MAP2K2, SRC, ARAF, THBS1, EGFR, VEGFA, CCND1, CDH1, CDK4, TRP53, MYC, ERBB2, MAPK1, KRAS, FGFR3, HBEGF, MAPK3	1806	41	7691	1.869621587	0.898033493	0.039896776	0.027334124
KEGG_PATHWAY	mmu04912:GnRH signaling pathway	32	0.860446357	0.008174003	CAMK2B, SRC, ITPR1, ITPR3, ADCY1, PLD1, EGFR, ADCY6, CDC42, GNA11, PTK2B, MAPK1, PRKACA, PRKACB, MAPK3, MAP2K3, JUN, MAP2K2, MAP3K1, PRKCD, PRKCA, MAPK14, MAPK13, PLCB3, GNAQ, GNAS, KRAS, CALM3, CALM1, CALM2, ATF4, HBEGF	1806	88	7691	1.548575456	0.906705522	0.040173689	0.027523842
KEGG_PATHWAY	mmu04066:HIF-1 signaling pathway	36	0.968002151	0.008201549	CAMK2B, CDKN1A, CDKN1B, TFRC, SERPINE1, SLC2A1, PIK3R1, HIF1A, EGFR, HK2, IGF1R, MKNK2, ERBB2, EIF4EBP1, AKT1, TCEB2, MAPK1, EP300, TCEB1, MAPK3, EGLN1, EGLN3, MAP2K2, PDHA1, IFNGR1, IFNGR2, RPS6, STAT3, PRKCA, NFKB1, VEGFA, RBX1, HKDC1, LTBR, EIF4E2, GAPDH	1806	102	7691	1.503029119	0.907451363	0.040173689	0.027523842
KEGG_PATHWAY	mmu03030:DNA replication	16	0.430223178	0.008601521	RNASEH2C, PCNA, RNASEH2A, MCM7, RFC1, LIG1, PRIM1, RPA2, RPA3, POLD1, POLD2, MCM3, MCM5, MCM6, SSBP1, MCM2	1806	35	7691	1.946780573	0.917634796	0.041430659	0.028385019
KEGG_PATHWAY	mmu00230:Purine metabolism	57	1.532670073	0.009485609	GDA, ADK, PNP, ZNRD1, ATIC, GUK1, PPAT, PGM2, NUDT16, ADSL, ENTPD3, ENTPD5, NME2, AMPD2, APRT, NME1, PKM, POLR1C, POLR1D, PDE5A, ADPRM, GART, PRPS2, GUCY2C, CANT1, PNP2, PRIM1, AK2, AK3, AK4, ADCY1, NT5C3, PAPSS2, ADCY6, PAPSS1, NT5C, POLR2B, POLD1, POLR2C, POLD2, POLR2E, POLR2F, POLR2G, POLR2H, XDH, ADSS, POLR2J, PRPS1L3, POLR2L, RRM1, PKLR, HPRT, PAICS, NUDT9, IMPDH1, IMPDH2, ITPA	1806	179	7691	1.356084931	0.93635442	0.044372961	0.030400852
KEGG_PATHWAY	mmu05161:Hepatitis B	48	1.290669535	0.009519459	ATF2, CDKN1A, DDX3X, CDKN1B, PCNA, ATF6B, YWHAB, SRC, PTEN, PIK3R1, CCND1, CREB3L3, YWHAQ, CREB3L4, MYC, CREB3L1, AKT1, PTK2B, MAPK1, EP300, STAT6, JAK1, MAPK3, JUN, MAP2K2, MAP3K1, ATP6AP1, BAD, STAT3, NFATC3, PRKCA, FOS, TICAM1, YWHAZ, NFKB1, TGFBR1, DDB1, CCNA2, CDK4, TRP53, IRF7, VDAC3, CYCS, BIRC5, BAX, KRAS, ATF4, LAMTOR5	1806	146	7691	1.400081919	0.936979922	0.044372961	0.030400852
KEGG_PATHWAY	mmu04520:Adherens junction	27	0.726001613	0.010358456	SRC, CTNND1, WASL, IQGAP1, PTPRF, ACTB, EGFR, IGF1R, ACTG1, CDC42, CDH1, ERBB2, CTNNA1, MAPK1, EP300, RAC1, MAPK3, TCF7L2, ACTN1, LMO7, ACTN4, RHOA, TGFBR1, PARD3, CSNK2B, CTNNB1, SSX2IP	1806	72	7691	1.596968439	0.950669178	0.047517362	0.032555147
KEGG_PATHWAY	mmu04922:Glucagon signaling pathway	35	0.941113202	0.010580944	CAMK2B, ATF2, PRKAG1, SLC2A1, ITPR1, PRKAG2, SLC2A2, ITPR3, GYS1, PPP3CA, LDHA, CREB3L3, CREB3L4, CREB3L1, AKT1, EP300, PRKACA, PRKACB, PCK2, CPT1A, PDHA1, G6PC, PRMT1, PGAM1, GCG, PLCB3, G6PC3, PKM, GNAQ, GNAS, CALM3, PPARA, CALM1, CALM2, ATF4	1806	100	7691	1.490503876	0.953772739	0.047742868	0.032709647
KEGG_PATHWAY	mmu04961:Endocrine and other factor-regulated calcium reabsorption	21	0.564667921	0.010903216	KLK1, VDR, CLTC, CLTB, CLTA, ATP1B3, PRKCA, ATP1A1, AP2B1, ATP1B1, AP2A2, RAB11A, DNM1, ADCY6, DNM2, PLCB3, GNAQ, AP2S1, GNAS, PRKACA, PRKACB	1806	52	7691	1.719812165	0.957926338	0.047742868	0.032709647
KEGG_PATHWAY	mmu05213:Endometrial cancer	21	0.564667921	0.010903216	TCF7L2, GSK3B, MAP2K2, BAD, PTEN, ARAF, AXIN2, PIK3R1, EGFR, APC, CCND1, CDH1, TRP53, MYC, ERBB2, CTNNA1, AKT1, CTNNB1, MAPK1, KRAS, MAPK3	1806	52	7691	1.719812165	0.957926338	0.047742868	0.032709647
KEGG_PATHWAY	mmu05030:Cocaine addiction	20	0.537778973	0.011731793	ATF2, DDC, JUN, MAOB, ATF6B, MAOA, GNAI3, NFKB1, GNAI2, CREB3L3, CREB3L4, CREB3L1, PPP1R1B, GNAS, FOSB, PRKACA, SLC18A1, PRKACB, SLC18A2, ATF4	1806	49	7691	1.73819694	0.966976413	0.049860118	0.034160219
KEGG_PATHWAY	mmu00330:Arginine and proline metabolism	20	0.537778973	0.011731793	OAT, MAOB, PYCRL, SMOX, MAOA, ODC1, GOT2, PYCR2, SAT1, CNDP2, SRM, AGMAT, ALDH3A2, CKMT1, ALDH2, ALDH1B1, CKB, ALDH18A1, LAP3, ALDH9A1	1806	49	7691	1.73819694	0.966976413	0.049860118	0.034160219
KEGG_PATHWAY	mmu04022:cGMP-PKG signaling pathway	52	1.398225329	0.012850316	ATF2, ATP2A3, ATP2A2, SLC8A1, MYLK, PPP1CB, PPP1CC, PPP3CA, RGS2, CREB3L3, CREB3L4, CREB3L1, AKT1, PRKG2, GTF2I, MAP2K2, ATP1B3, ATP1B1, ADRA2A, RHOA, PLCB3, VDAC3, PPIF, VDAC2, PDE5A, VDAC1, SLC25A5, SLC25A4, ATF4, ROCK1, ATF6B, ROCK2, ITPR1, GNAI3, ITPR3, ADCY1, ATP1A1, ADCY6, GNAI2, GNA13, GNA11, MAPK1, MAPK3, VASP, BAD, NFATC3, ATP2B1, PPP1CA, GNAQ, CALM3, CALM1, CALM2	1806	163	7691	1.358566197	0.976193794	0.05378013	0.036845902
KEGG_PATHWAY	mmu00650:Butanoate metabolism	13	0.349556332	0.013026329	ECHS1, HMGCS1, AACS, ACAT2, ACAT1, HMGCL, HADHA, BDH1, OXCT1, EHHADH, HMGCS2, HADH, ACADS	1806	27	7691	2.050428612	0.977389563	0.05378013	0.036845902
KEGG_PATHWAY	mmu04260:Cardiac muscle contraction	28	0.752890562	0.013898077	COX7B, UQCRB, COX4I1, COX7A2, UQCR11, ATP1A1, UQCR10, COX5B, COX6A1, COX7A1, COX7C, COX5A, UQCRH, UQCRFS1, CYC1, COX8A, TPM4, TPM3, CACNA2D1, TPM1, ATP1B3, COX6C, ATP1B1, COX6B1, COX7A2L, UQCRQ, UQCRC1, UQCRC2	1806	77	7691	1.548575456	0.982485337	0.056571048	0.038758019
KEGG_PATHWAY	mmu05210:Colorectal cancer	24	0.645334767	0.016306112	TCF7L2, GSK3B, JUN, BAD, ARAF, AXIN2, FOS, PIK3R1, RHOA, TGFBR1, APC, CCND1, TRP53, MYC, AKT1, CTNNB1, CYCS, MAPK1, BIRC5, BAX, KRAS, RAC1, RALGDS, MAPK3	1806	64	7691	1.596968439	0.991359632	0.065450921	0.044841807
KEGG_PATHWAY	mmu00240:Pyrimidine metabolism	34	0.914224254	0.018560112	CDA, DTYMK, CANT1, PNP2, PRIM1, NT5C3, NT5C, PNP, ZNRD1, POLR2B, POLD1, POLR2C, POLD2, POLR2E, POLR2F, POLR2G, POLR2H, TK1, UPP1, POLR2J, POLR2L, RRM1, DUT, ENTPD3, ENTPD5, CAD, NME2, UPB1, NME1, DPYD, POLR1C, CMPK1, POLR1D, DCTPP1	1806	100	7691	1.447918051	0.995547431	0.073477705	0.050341126
KEGG_PATHWAY	mmu00220:Arginine biosynthesis	10	0.268889486	0.01915635	GLUD1, ACY1, CPS1, GOT2, GPT, ASL, NAGS, GLUL, OTC, GLS	1806	19	7691	2.241359212	0.996264594	0.074813314	0.051256181
KEGG_PATHWAY	mmu04540:Gap junction	30	0.806668459	0.019472482	TUBAL3, SRC, GNAI3, ITPR1, PDGFA, ITPR3, ADCY1, EGFR, ADCY6, GNAI2, TUBA1C, TUBA1B, TUBB5, TUBA1A, GNA11, PRKG2, MAPK1, PRKACA, PRKACB, MAPK3, MAP2K2, PRKCA, CSNK1D, TUBB4B, TUBA4A, PLCB3, GNAQ, GNAS, CDK1, KRAS	1806	86	7691	1.485552036	0.996596872	0.075033963	0.051407352
KEGG_PATHWAY	mmu04261:Adrenergic signaling in cardiomyocytes	45	1.210002689	0.023405299	CAMK2B, ATF2, ATF6B, GNAI3, PPP2R2A, ADCY1, ATP1A1, ADCY6, GNAI2, PPP1CB, PPP2CA, PPP1CC, PPP2CB, CREB3L3, CREB3L4, PPP2R1A, CREB3L1, AKT1, MAPK1, PRKACA, PRKACB, MAPK3, TPM4, TPM3, CACNA2D1, TPM1, PPP2R5B, ATP1B3, PRKCA, ATP2B1, PPP2R3A, PPP2R5C, ATP1B1, MAPK14, PPP1CA, MAPK13, PLCB3, KCNQ1, GNAQ, GNAS, CALM3, CALM1, CALM2, ATF4, RAPGEF4	1806	142	7691	1.349550793	0.998934751	0.089001728	0.060976962
KEGG_PATHWAY	mmu04921:Oxytocin signaling pathway	47	1.263780586	0.024957636	CAMK2B, CDKN1A, ROCK1, ROCK2, SRC, PRKAG1, GNAI3, ITPR1, PRKAG2, ITPR3, ADCY1, ACTB, EGFR, ADCY6, MYLK, ACTG1, GNAI2, PPP1CB, TRPM2, PPP1CC, PPP3CA, RGS2, CCND1, CD38, MAPK1, PRKACA, PRKACB, MAPK3, JUN, CAMK1D, MAP2K2, CACNA2D1, NFATC3, PRKCA, FOS, EEF2, RHOA, PPP1CA, GNAO1, PLCB3, MYL6, GNAQ, GNAS, KRAS, CALM3, CALM1, CALM2	1806	150	7691	1.334355851	0.999327353	0.093672168	0.064176779
KEGG_PATHWAY	mmu00072:Synthesis and degradation of ketone bodies	7	0.18822264	0.025371984	HMGCL, BDH1, HMGCS1, OXCT1, HMGCS2, ACAT2, ACAT1	1806	11	7691	2.710007047	0.999405106	0.094006452	0.064405804
KEGG_PATHWAY	mmu04910:Insulin signaling pathway	44	1.18311374	0.028696857	GSK3B, PRKAG1, INPPL1, ARAF, PRKAG2, PIK3R1, PRKCZ, PTPRF, HK2, CRKL, PPP1CB, SOCS2, GYS1, PPP1CC, LIPE, PRKAR2A, MKNK2, EIF4EBP1, AKT1, MAPK1, PRKACA, PRKACB, MAPK3, PCK2, SREBF1, PRKCI, MAP2K2, G6PC, PKLR, BAD, RPS6, PPP1CA, G6PC3, PRKAR1A, HKDC1, FASN, KRAS, CALM3, CALM1, EIF4E2, CRK, CALM2, FBP1, FBP2	1806	140	7691	1.338411644	0.999778418	0.104979643	0.071923769
KEGG_PATHWAY	mmu04962:Vasopressin-regulated water reabsorption	17	0.457112127	0.029770925	DCTN6, DYNC1H1, DYNC1I2, DCTN4, DYNLL1, DYNLL2, RAB11A, ADCY6, RAB11B, CREB3L3, CREB3L4, ARHGDIA, CREB3L1, GNAS, PRKACA, RAB5A, PRKACB	1806	43	7691	1.683625641	0.999839058	0.106644376	0.073064313
KEGG_PATHWAY	mmu00410:beta-Alanine metabolism	14	0.376445281	0.029889946	ECHS1, SMOX, UPB1, CNDP2, SRM, ALDH3A2, HADHA, ALDH2, ALDH1B1, EHHADH, ALDH3B1, DPYD, ACADM, ALDH9A1	1806	33	7691	1.806671365	0.999844665	0.106644376	0.073064313
KEGG_PATHWAY	mmu04972:Pancreatic secretion	33	0.887335305	0.031268845	PNLIPRP2, RAB3D, ATP2A3, ITPR1, ATP2A2, ITPR3, ADCY1, ATP1A1, SLC4A2, SLC4A4, ADCY6, RAP1B, RAP1A, CD38, RAC1, RAB8A, SLC12A2, PLA2G2F, PLA2G12A, PLA2G2A, RAB27B, ATP1B3, PRKCA, ATP2B1, ATP1B1, RHOA, RAB11A, PLCB3, KCNQ1, GNAQ, GNAS, SLC26A3, CFTR	1806	100	7691	1.405332226	0.999897022	0.110203614	0.075502822
KEGG_PATHWAY	mmu00270:Cysteine and methionine metabolism	16	0.430223178	0.032403827	AHCYL2, DNMT1, AHCY, AHCYL1, MDH1, MDH2, DNMT3A, GOT2, MAT2B, SDSL, SRM, LDHA, MAT2A, ADI1, CTH, CDO1	1806	40	7691	1.703433001	0.999926615	0.112827782	0.077300695
KEGG_PATHWAY	mmu04730:Long-term depression	22	0.59155687	0.034168303	MAP2K2, ITPR1, GNAI3, ARAF, CACNA1A, ITPR3, PRKCA, IGF1R, GNAI2, PPP2CA, GNA13, GNAO1, PPP2CB, PLCB3, PPP2R1A, GNA11, GNAQ, GNAS, MAPK1, PRKG2, KRAS, MAPK3	1806	61	7691	1.535882214	0.999956697	0.116941243	0.080118914
KEGG_PATHWAY	mmu04950:Maturity onset diabetes of the young	12	0.322667384	0.034394483	NEUROD1, PKLR, RFX6, HNF4A, HNF4G, SLC2A2, HES1, PAX6, BHLHA15, FOXA3, FOXA2, NKX2-2	1806	27	7691	1.892703335	0.999959531	0.116941243	0.080118914
KEGG_PATHWAY	mmu05205:Proteoglycans in cancer	60	1.613336919	0.036434875	ITGB1, CDKN1A, ARAF, ACTB, IGF1R, ACTG1, PPP1CB, PPP1CC, CCND1, PLAU, CTSL, MYC, AKT1, RAC1, PRKACA, PRKACB, MAP2K2, RPS6, PRKCA, NUDT16L1, RHOA, CTTN, EZR, CD44, HBEGF, CAMK2B, CD63, DDX5, ROCK1, SDC4, ROCK2, SRC, PXN, ITPR1, ITPR3, PIK3R1, IQGAP1, HIF1A, THBS1, EGFR, CDC42, PAK1, RRAS, ERBB2, MAPK1, FLNB, WNT3, EIF4B, MAPK3, FZD1, STAT3, MAPK14, MAPK13, VEGFA, PPP1CA, TRP53, PDCD4, CTNNB1, SDC1…	1806	203	7691	1.258694336	0.99997804	0.122438126	0.083884944
KEGG_PATHWAY	mmu00564:Glycerophospholipid metabolism	31	0.833557408	0.037466265	AGPAT5, CDS1, DGKD, LPGAT1, TAZ, AGPAT1, PLD1, AGPAT2, AGPAT3, PLD3, CEPT1, CDIPT, PLA2G2F, LYPLA1, PLA2G12A, CHKB, PCYT2, CHKA, PLA2G2A, EPT1, CRLS1, DGKZ, PISD, PLA2G16, LPCAT3, GPD2, ETNK1, GPD1, CHPT1, ADPRM, LPIN2	1806	94	7691	1.404426145	0.999983886	0.122964909	0.084245855
KEGG_PATHWAY	mmu00983:Drug metabolism - other enzymes	19	0.510890024	0.037535443	CDA, UGT2B34, UGT2B36, UGT2B35, HPRT, UPB1, CES2A, CES2E, CES1D, IMPDH1, CES2G, IMPDH2, DPYD, UGT2B5, UGT2A3, TK1, UPP1, XDH, ITPA	1806	51	7691	1.586530736	0.999984217	0.122964909	0.084245855
KEGG_PATHWAY	mmu00920:Sulfur metabolism	6	0.161333692	0.037868086	ETHE1, BPNT1, SQRDL, SUOX, PAPSS2, PAPSS1	1806	9	7691	2.839055002	0.999985717	0.122964909	0.084245855
KEGG_PATHWAY	mmu05169:Epstein-Barr virus infection	42	1.129335843	0.04262435	H2-T23, CDKN1A, PSMD12, CDKN1B, PSMD14, HDAC1, H2-K1, PIK3R1, H2-Q1, PSMD8, PSMD6, PSMD4, IRAK1, PSMD2, MYC, PSMD3, AKT1, PSMD1, JAK1, MAP2K3, USP7, JUN, ENTPD3, SHFM1, STAT3, H2-T3, MAPK14, NFKB1, MAPK13, NFKB2, CCNA2, PSMC5, PSMC6, SNW1, PSMC3, PSMC4, NEDD4, PSMC1, TRP53, VIM, CD44, H2-D1	1806	136	7691	1.315150479	0.99999659	0.136871525	0.093773571
KEGG_PATHWAY	mmu04931:Insulin resistance	35	0.941113202	0.043840882	GSK3B, PRKAG1, PTEN, SLC2A1, PRKAG2, SLC2A2, PIK3R1, PRKCZ, PTPRF, PPP1CB, GYS1, PPP1CC, CREB3L3, CREB3L4, CREB3L1, RPS6KA1, MLX, AKT1, PCK2, MGEA5, SREBF1, CPT1A, G6PC, PRKCD, STAT3, GFPT1, NFKB1, PPP1CA, TNFRSF1A, MLXIPL, G6PC3, PPARA, SLC27A2, OGT, SLC27A4	1806	110	7691	1.355003524	0.999997638	0.139230932	0.09539005
KEGG_PATHWAY	mmu05215:Prostate cancer	29	0.779779511	0.044953421	GSK3B, CDKN1A, HSP90AB1, CDKN1B, PTEN, ARAF, PDGFA, PIK3R1, EGFR, IGF1R, HSP90B1, CCND1, CREB3L3, CREB3L4, CREB3L1, ERBB2, AKT1, MAPK1, EP300, MAPK3, TCF7L2, HSP90AA1, MAP2K2, BAD, NFKB1, TRP53, CTNNB1, KRAS, ATF4	1806	88	7691	1.403396507	0.999998313	0.140511667	0.096267509
KEGG_PATHWAY	mmu00310:Lysine degradation	19	0.510890024	0.045216557	ECHS1, EHMT2, SETD1B, SETD7, PLOD3, EHMT1, ASH1L, ACAT2, ACAT1, ALDH3A2, HADHA, ALDH2, ALDH1B1, EHHADH, NSD1, OGDH, WHSC1, HADH, ALDH9A1	1806	52	7691	1.55602053	0.999998442	0.140511667	0.096267509
KEGG_PATHWAY	mmu04670:Leukocyte transendothelial migration	37	0.9948911	0.046657525	ITGB1, ROCK1, ROCK2, CTNND1, PXN, GNAI3, PIK3R1, CLDN2, F11R, MYL12A, ACTB, ACTG1, GNAI2, MYL12B, RAP1B, CDC42, RAP1A, CTNNA1, PTK2B, RAC1, VASP, ACTN1, CYBA, PRKCA, ACTN4, MAPK14, RHOA, MAPK13, CLDN4, OCLN, CLDN3, CLDN15, CLDN7, CTNNB1, EZR, BCAR1, RAPGEF4	1806	118	7691	1.335318242	0.999998993	0.143447072	0.098278617
KEGG_PATHWAY	mmu04722:Neurotrophin signaling pathway	38	1.021780048	0.047979313	CAMK2B, YWHAE, GSK3B, MAGED1, PIK3R1, PSEN1, CRKL, RAP1B, CDC42, RAP1A, IRAK1, ARHGDIA, RPS6KA1, AKT1, MAPK1, RAC1, SH2B1, MAPK3, JUN, MAP2K2, MAP3K1, KIDINS220, BAD, SORT1, PRKCD, MAPK14, RHOA, NFKB1, MAPK13, TRP53, MAPKAPK2, BAX, KRAS, CALM3, CALM1, CRK, CALM2, ATF4	1806	122	7691	1.32644373	0.999999326	0.145958121	0.09999899
KEGG_PATHWAY	mmu00510:N-Glycan biosynthesis	18	0.484001076	0.049704006	B4GALT1, RPN2, ALG6, ALG5, RPN1, MOGS, DDOST, MAN1A, FUT8, MAN2A1, DAD1, MGAT4A, MGAT4B, STT3A, MGAT3, MGAT1, MGAT2, STT3B	1806	49	7691	1.564377246	0.999999601	0.149629768	0.102514512
KEGG_PATHWAY	mmu04964:Proximal tubule bicarbonate reclamation	10	0.268889486	0.052206416	GLUD1, MDH1, SLC25A10, ATP1B3, ATP1A1, ATP1B1, SLC4A4, AQP1, GLS, PCK2	1806	22	7691	1.935719319	0.999999814	0.155542827	0.106565674
KEGG_PATHWAY	mmu04976:Bile secretion	24	0.645334767	0.053892704	ABCC3, ABCG8, ABCG5, ABCC2, EPHX1, SLC2A1, ATP1B3, SLC51A, ADCY1, SLC4A2, ATP1A1, SLC5A1, HMGCR, ATP1B1, SLC4A4, ADCY6, AQP1, RXRA, GNAS, ABCB1A, PRKACA, LDLR, PRKACB, CFTR	1806	71	7691	1.439520846	0.999999889	0.158928484	0.108885259
KEGG_PATHWAY	mmu00100:Steroid biosynthesis	9	0.242000538	0.055753084	EBP, SOAT1, SOAT2, SC5D, DHCR24, DHCR7, CYP51, FDFT1, TM7SF2	1806	19	7691	2.017223291	0.999999937	0.162731945	0.11149109
KEGG_PATHWAY	mmu04911:Insulin secretion	28	0.752890562	0.056308631	CAMK2B, ATF2, SNAP25, ATF6B, SLC2A1, SLC2A2, ITPR3, ADCY1, ATP1A1, ADCY6, PCLO, CREB3L3, CREB3L4, GNA11, CREB3L1, KCNN4, PRKACA, PRKACB, TRPM4, ATP1B3, PRKCA, GCG, ATP1B1, PLCB3, GNAQ, GNAS, ATF4, RAPGEF4	1806	86	7691	1.386515233	0.999999947	0.162731945	0.11149109
KEGG_PATHWAY	mmu04110:Cell cycle	38	1.021780048	0.059739792	YWHAE, ANAPC13, GSK3B, CDKN1A, CDKN1B, PCNA, MCM7, YWHAB, HDAC1, SMC3, ANAPC11, CCNB2, CCND2, CCND1, YWHAQ, MYC, RAD21, EP300, BUB3, SKP1A, YWHAG, YWHAH, GADD45A, PLK1, YWHAZ, GADD45G, RBX1, CCNA2, CDK4, TRP53, CDK1, MCM3, ANAPC5, MCM5, MCM6, ANAPC1, MCM2, ANAPC2	1806	124	7691	1.305049477	0.999999981	0.170938612	0.117113651
KEGG_PATHWAY	mmu05166:HTLV-I infection	77	2.070449045	0.062226078	ATF2, GSK3B, H2-T23, CDKN1A, H2-K1, SLC2A1, ETS1, ETS2, POLB, PPP3CA, ZFP36, XPO1, CCND2, CCND1, MYC, MYB, AKT1, TSPO, EP300, PRKACA, PRKACB, JAK1, FOS, H2-T3, TGFBR1, TNFRSF1A, CANX, VDAC3, TBPL1, VDAC2, ANAPC5, VDAC1, SLC25A5, SLC25A4, ATF3, ANAPC1, H2-D1, ATF4, ANAPC2, PCNA, PDGFA, PIK3R1, ADCY1, H2-Q1, ADCY6, ANAPC11, RRAS, POLD1, POLD2, DVL1, BUB3, WNT3, FZD1, RANBP1, EGR1, FDPS, XBP1, JUN, …	1806	276	7691	1.1880828	0.999999991	0.174596613	0.119619825
KEGG_PATHWAY	mmu04971:Gastric acid secretion	24	0.645334767	0.062226474	CAMK2B, ITPR1, GNAI3, ITPR3, ATP1B3, PRKCA, ADCY1, SLC4A2, ATP1A1, ATP1B1, ADCY6, MYLK, GNAI2, PLCB3, KCNQ1, GNAQ, GNAS, CALM3, EZR, CALM1, PRKACA, CALM2, PRKACB, CFTR	1806	72	7691	1.419527501	0.999999991	0.174596613	0.119619825
KEGG_PATHWAY	mmu00062:Fatty acid elongation	11	0.295778435	0.062863311	HADHB, ELOVL1, HADHA, ECHS1, MECR, ACAA2, TECR, PPT1, ACOT2, ACOT1, HADH	1806	26	7691	1.801707982	0.999999993	0.174687469	0.119682072
KEGG_PATHWAY	mmu05212:Pancreatic cancer	22	0.59155687	0.065141012	RALA, RALBP1, BAD, STAT3, ARAF, PIK3R1, NFKB1, EGFR, TGFBR1, VEGFA, CDC42, CCND1, CDK4, TRP53, ERBB2, AKT1, MAPK1, KRAS, RAC1, RALGDS, JAK1, MAPK3	1806	65	7691	1.441366386	0.999999996	0.179292881	0.122837337
KEGG_PATHWAY	mmu04916:Melanogenesis	31	0.833557408	0.070235938	CAMK2B, GSK3B, GNAI3, ADCY1, ADCY6, GNAI2, CREB3L3, CREB3L4, CREB3L1, DVL1, MAPK1, EP300, PRKACA, PRKACB, WNT3, MAPK3, FZD1, TCF7L2, MAP2K2, PRKCA, GNAO1, PLCB3, MC1R, GNAQ, KIT, GNAS, CTNNB1, KRAS, CALM3, CALM1, CALM2	1806	99	7691	1.333495531	0.999999999	0.191492321	0.131195431
KEGG_PATHWAY	mmu04970:Salivary secretion	25	0.672223716	0.074251609	LYZ1, ITPR1, ITPR3, ADCY1, ATP1A1, SLC4A2, ADCY6, CST3, DMBT1, CD38, PRKG2, KCNN4, PRKACA, PRKACB, SLC12A2, ATP1B3, PRKCA, ATP2B1, ATP1B1, PLCB3, GNAQ, GNAS, CALM3, CALM1, CALM2	1806	77	7691	1.382656657	1	0.200548738	0.137400174
KEGG_PATHWAY	mmu04068:FoxO signaling pathway	40	1.075557946	0.07588608	CDKN1A, CDKN1B, SETD7, FBXO25, PRKAG1, PTEN, ARAF, PRKAG2, PIK3R1, EGFR, GABARAP, IGF1R, CCNB2, CCND2, CCND1, AKT1, MAPK1, EP300, MAPK3, PCK2, GABARAPL2, USP7, GABARAPL1, MAP2K2, G6PC, GADD45A, PRMT1, HOMER2, BNIP3, PLK1, STAT3, FBXO32, MAPK14, SOD2, TGFBR1, GADD45G, MAPK13, G6PC3, CAT, KRAS	1806	134	7691	1.271218658	1	0.203065528	0.139124479
KEGG_PATHWAY	mmu04810:Regulation of actin cytoskeleton	60	1.613336919	0.083191036	ITGB1, ARPC1B, ARPC1A, ARAF, ARPC5L, BRK1, WASL, FGF1, ACTB, CRKL, MYLK, ACTG1, PPP1CB, PPP1CC, TMSB4X, CFL1, RAC1, PIP4K2C, GIT1, MAP2K2, ITGA3, ACTN1, ACTN4, RHOA, EZR, PFN1, CRK, ROCK1, ROCK2, SRC, PXN, PDGFA, PIK3R1, IQGAP1, IQGAP2, MYL12A, EGFR, MYL12B, GNA13, CDC42, PAK1, RRAS, MAPK1, PIP5K1B, PAK3, PAK2, MAPK3, GSN, LIMK2, ARPC4, ARPC5, SSH2, GNG12, PPP1CA, APC, ARPC2, ARPC3, KRAS, FGFR3, …	1806	213	7691	1.199600705	1	0.220570728	0.151117661
KEGG_PATHWAY	mmu03018:RNA degradation	26	0.699112665	0.086928311	ZCCHC7, DDX6, BTG2, BTG1, TOB1, HSPD1, EXOSC7, EXOSC5, DHX36, NUDT16, HSPA9, CNOT6L, PABPC4, LSM1, LSM4, LSM2, CNOT4, PFKL, LSM7, LSM6, CNOT1, XRN2, SKIV2L, PABPC1, SKIV2L2, PFKP	1806	82	7691	1.350282257	1	0.225520276	0.154508701
KEGG_PATHWAY	mmu05221:Acute myeloid leukemia	19	0.510890024	0.087060704	TCF7L2, CEBPA, MAP2K2, JUP, BAD, STAT3, ARAF, PIK3R1, NFKB1, CCND1, MYC, KIT, EIF4EBP1, AKT1, MAPK1, KRAS, PIM2, RUNX1T1, MAPK3	1806	56	7691	1.444876206	1	0.225520276	0.154508701
KEGG_PATHWAY	mmu04390:Hippo signaling pathway	44	1.18311374	0.087398861	YWHAE, GSK3B, YWHAB, SERPINE1, PPP2R2A, AFP, FGF1, LIMD1, PRKCZ, ACTB, ACTG1, PPP1CB, PPP2CA, PPP1CC, PPP2CB, CCND2, CCND1, YWHAQ, CDH1, PPP2R1A, MYC, RASSF6, DVL1, CTNNA1, WNT3, YWHAG, YWHAH, FZD1, TCF7L2, PRKCI, FBXW11, CSNK1D, AXIN2, MPP5, YWHAZ, TGFBR1, PPP1CA, DLG1, APC, PARD3, ID1, BIRC5, CTNNB1, LLGL2	1806	151	7691	1.240911458	1	0.225520276	0.154508701
KEGG_PATHWAY	mmu04973:Carbohydrate digestion and absorption	15	0.40333423	0.094904	MGAM, G6PC, SLC2A2, ATP1B3, PIK3R1, ATP1A1, SLC5A1, SLC2A5, ATP1B1, HK2, G6PC3, HKDC1, AKT1, SLC37A4, SIS	1806	42	7691	1.520922322	1	0.242719081	0.166291965
KEGG_PATHWAY	mmu00512:Mucin type O-Glycan biosynthesis	11	0.295778435	0.098845935	GALNT12, GALNT7, GALNT6, C1GALT1C1, GALNT4, GALNT2, GALNT1, GCNT3, ST3GAL1, GALNT10, B4GALT5	1806	28	7691	1.673014555	1	0.250583116	0.171679782
