# Supplementary material for: Dimensionality Reduction and Louvain Agglomerative Hierarchical Clustering for Cluster-Specified Frequent Biomarker Discovery in Single-Cell Sequencing Data
Source: Front Genet. 2022 Feb 7;13:828479. doi: 10.3389/fgene.2022.828479 (PMC8859265; doi:10.3389/fgene.2022.828479)
Supplement: Supplementary file 2 [file DataSheet3.CSV]

Category	Term	Count	%	PValue	Genes	List Total	Pop Hits	Pop Total	Fold Enrichment	Bonferroni	Benjamini	FDR
GOTERM_MF_DIRECT	GO:0044822~poly(A) RNA binding	538	14.46625437	1.33E-123	RPL4, RPL5, TES, RPL3, RPL32, TFRC, RPL31, DQX1, RRP1, HNRNPU, ATP5C1, HNRNPR, RPL8, RPL6, RPL7, ALKBH5, PSMD4, RPL36, RPL35, DDX17, MBNL1, MBNL2, RPL21, RPL23, NGDN, RPL22, DNTTIP2, FNDC3A, GTPBP1, SND1, RC3H2, GTPBP4, DDX39B, EWSR1, CLNS1A, SARNP, ZC3H11A, RPL24, RPL27, RPL28, H2-D1, SF1, C4BP, SLBP, RPN1, NOLC1, MRPL14, MRPL15, MRPL13, GIGYF2, MRPL10, MRPL11, RRP7A, MRPL20, LARP1, S100A16, PRD…	3206	1113	17446	2.630385861	2.94E-120	2.94E-120	2.82E-120
GOTERM_MF_DIRECT	GO:0098641~cadherin binding involved in cell-cell adhesion	158	4.248453885	3.06E-46	TES, CTNND1, HDLBP, PARK7, F11R, BZW2, BZW1, RPL6, CRKL, GOLGA2, SLK, CDH1, PPME1, KIF5B, BSG, TRIM25, TMPO, SH3GL1, EIF2A, SH3GLB1, CSNK1D, SND1, HCFC1, CHMP4B, RPL24, TAGLN2, PKP3, EZR, PFN1, PHLDB2, DDX6, LRRC59, TXNDC9, PDXDC1, TWF1, ARHGAP18, IQGAP1, NDRG1, GIGYF2, RTN4, CORO1B, CNN3, SDCBP, CCNB2, SNX1, LDHA, LARP1, SNX2, PRDX1, PCBP1, MYO6, STK38, PACSIN2, EIF2S3X, ARGLU1, SPTBN1, SNX5, MA…	3206	279	17446	3.081663637	6.77E-43	3.39E-43	3.25E-43
GOTERM_MF_DIRECT	GO:0005515~protein binding	1046	28.12584028	5.19E-40	ATF2, TFRC, EHMT2, ARAF, EHMT1, F11R, CLDN2, LIPE, PPP4R2, SCP2, DPYSL2, PSMD2, GPBP1, PSMD3, PSMD1, AKT1, PRKACA, WLS, FNBP4, GABARAPL2, GABARAPL1, CXADR, CACNA2D1, HPCAL1, SCAMP1, RC3H2, SND1, EID1, CLDN4, RBP4, MYL6, CLDN3, RFX6, PRKAR1A, EWSR1, CLDN7, PSME1, UQCRC1, PSME2, TXNIP, TBPL1, ATF5, ATF6, OPTN, ATF4, FLII, GATA6, BAZ2A, GATA3, IQGAP1, OAZ1, GIGYF2, GABARAP, OAZ2, CYB5R3, KCNQ1OT1, P…	3206	4092	17446	1.391004098	1.15E-36	3.84E-37	3.68E-37
GOTERM_MF_DIRECT	GO:0003735~structural constituent of ribosome	137	3.683785964	1.28E-34	RPL4, RPL5, RPL3, RPL32, RPL31, RPL34, RPL8, RPL10A, RPL9, RPL6, RPL7, RPS15, RPS14, RPS17, RPS16, RPL18A, RPS19, RPS18, RPL36AL, RPL36, RPL35, RPL38, RPL37, RPS11, SLC25A45, RPS10, SLC25A44, RPL39, RPS13, RPS12, RPS9, RPS7, RPL21, RPS8, RPS5, RPL23, RPS6, RPL22, MRPS18B, RPSA, RPL24, SLC25A51, RPL27, RPL29, UBA52, RPL28, MRPL18, MRPL19, MRPL14, MRPL15, MRPL12, MRPL13, MRPL10, MRPL11, MRPL20, GM6…	3206	264	17446	2.8238979	2.83E-31	6.56E-32	6.29E-32
GOTERM_MF_DIRECT	GO:0003723~RNA binding	285	7.663350363	1.48E-34	EIF4A2, EIF4A1, RPL5, AHCYL1, RPL34, HNRNPU, RPL8, EPRS, RPL9, RPL7, NUDT4, RPS15, TIAL1, RPS14, RPS16, RPS18, SNRPD1, MAGOH, RPL38, RPL37, SNRPD3, RPS11, RPL39, DDX17, MBNL1, MBNL2, IMP3, RPL22, CIRBP, IMP4, MIF4GD, RC3H2, SRRM1, JMJD6, MARF1, DDX39B, EWSR1, TEP1, EIF1A, SF1, SLBP, GRB7, DHX9, MRPL18, BAZ2A, RRP7A, LARP1, PCBP1, PCBP2, DHX36, GAR1, N4BP1, ZRSR1, MCTS1, PNO1, SETD1B, PA2G4, PUM1,…	3206	780	17446	1.988303182	3.28E-31	6.56E-32	6.29E-32
GOTERM_MF_DIRECT	GO:0000166~nucleotide binding	551	14.8158107	4.03E-31	DQX1, TESK1, ARAF, HNRNPU, HNRNPR, SMC3, EPRS, SMC4, MYLK, AKT1, PIP4K2C, PRKACA, PRKACB, DDX17, PRKCI, PRKCD, PRKCA, AARSD1, GTPBP1, GTPBP4, LARS2, DDX39B, MTHFD1, TEP1, PRKAR1A, EWSR1, IDNK, PI4K2A, GNE, SAR1A, HSPA4L, AGAP1, ABCB9, PRKCZ, RRP7A, PRKAR2A, MYO6, PIP5K1B, CDK18, CHKB, CHKA, SETD1B, PLK1, UPF3B, LARP4, MRPL23, HNRNPL, EHD1, MOV10, HNRNPM, GLUD1, EIF5, HNRNPF, HNRNPD, HYOU1, HNRNPC…	3206	1936	17446	1.548740288	8.93E-28	1.49E-28	1.43E-28
GOTERM_MF_DIRECT	GO:0019899~enzyme binding	143	3.845119656	1.76E-18	TXN1, APP, KDM1A, PEBP1, SLC4A2, PARK7, MYLK, PYCARD, GCSH, ZFP36, LAMP1, CCND1, LAMP2, COTL1, HIST1H2AE, AKT1, BANF1, SNRPD3, LGALS9, ATG3, HIST1H2AO, TSPYL1, PRKCD, PRKCA, UBE4B, TUBA4A, POR, ILF3, TEP1, FDX1, SLC27A2, KPNB1, CFTR, PPID, CUTA, DDX5, PHB, OAZ1, HIF1A, ACAT1, PCBP2, DVL1, MLEC, GSTM4, HSPA9, HSPA8, GSTM2, JUN, ZFHX3, JUND, UBE2I, CPSF1, HSPA5, CBX3, EPHX1, GOT2, DHCR24, TIMM44, A…	3206	384	17446	2.026455929	3.90E-15	5.57E-16	5.34E-16
GOTERM_MF_DIRECT	GO:0016491~oxidoreductase activity	196	5.270233934	2.43E-17	CYP3A11, CYP3A13, IFI30, ALKBH5, FTH1, ACAD11, MECR, JMJD6, POR, MTHFD1, MTHFD2, ETHE1, AKR1C13, HPD, TSTA3, TPH1, MAOB, CTBP2, RETSAT, CTBP1, MAOA, AKR1C19, ADH5, PRDX3, PRDX2, ADH4, CYB5R1, ADH1, PRDX5, LDHA, PRDX4, CYB5R3, PRDX1, MICAL1, MARC2, DECR2, FDFT1, VAT1, OSGIN1, MICAL2, PYCR2, CYP3A25, ACADSB, PRDX6, MSRA, GLUD1, ADI1, FASN, CYP2S1, OGDH, ALDH18A1, PAM, DHRS11, GDI1, HIBADH, TECR, GD…	3206	604	17446	1.765840539	5.39E-14	6.74E-15	6.46E-15
GOTERM_MF_DIRECT	GO:0032403~protein complex binding	131	3.522452272	3.65E-16	PPP2R2A, NR3C1, TXN2, GOLGA2, PPP1CC, TUBB5, RPS19, CCND1, MYC, EP300, PRKACA, CDK5RAP3, PDK2, STX7, KRT8, CASK, MIF, ACTN4, RBX1, DDX39B, MAP1B, UQCRC1, VDAC1, MALAT1, ULK1, UQCRC2, EZR, PPIB, ATP6V0D1, KPNB1, VPS28, PI4K2A, KHDRBS1, VCP, TMED10, PXN, ITPR1, TWF1, FBLN1, IQGAP1, ATP5O, HIF1A, UQCRH, RTN4, RAP1B, SLC9A3R1, RAP1A, RRAS, KCNQ1OT1, ATP5D, SPTBN1, HSPA4, ST13, GNAO1, CPS1, ARPC2, CDK…	3206	358	17446	1.991226297	7.38E-13	8.98E-14	8.61E-14
GOTERM_MF_DIRECT	GO:0019904~protein domain specific binding	111	2.984673299	1.86E-15	FOXA1, CTNND1, PPP1CC, TUBB5, LAMP1, CDH1, LAMP2, TGM2, PRKCI, ACTN1, ACSL3, SCAMP1, CSNK2B, EZR, KPNB1, DDX6, DNMT1, VCP, CTBP1, STXBP1, PIK3R1, IQGAP1, PRKCZ, SLC9A3R1, PRKAR2A, RAB6A, WNT3, HSPA5, CBX3, HOMER2, ST13, RCC2, RAB27A, RAB27B, HNRNPM, OCLN, HNRNPK, CNOT1, CHMP2B, BHLHE40, CHMP2A, GNAS, ID3, CPE, CALM3, HNRNPC, CALM1, CALM2, OGT, NFE2L2, ITGB1, YWHAE, SNAP25, THRA, YWHAB, FAF1, ICA1…	3206	289	17446	2.0900539	4.18E-12	4.12E-13	3.95E-13
GOTERM_MF_DIRECT	GO:0042802~identical protein binding	190	5.108900242	1.64E-13	APP, CDA, TFRC, PDCD6, CPOX, GCC2, PARK7, CLDN2, ETS1, ACTB, IGF1R, ACTG1, PYCARD, SLK, TFG, RASSF3, PSMD4, RUVBL2, AKT1, TRIM27, PIP4K2C, NUDT16, REG1, GLUL, B2M, SH3GL1, SH3GLB1, BNIP3L, CPT1A, IK, S100A1, APLP2, APLP1, WRNIP1, POU3F2, JMJD6, HCFC1, CLDN4, CLDN3, DDX39B, NCL, CLPP, CLDN7, CSNK2B, FKBP8, CHMP4B, SNRNP200, ATF6, SQSTM1, ATF3, OPTN, REG3B, GRB7, KHDRBS1, VCP, SHMT2, BRI3, STXBP1, …	3206	625	17446	1.654268247	3.63E-10	3.30E-11	3.17E-11
GOTERM_MF_DIRECT	GO:0019901~protein kinase binding	142	3.818230707	6.47E-13	ATF2, CTNND1, PEBP1, CIB1, ACTB, GOLGA2, PPP1CB, LIPE, ZFP36, CCND2, RPS19, CCND1, RPS18, PPME1, DPYSL2, ARHGDIA, EP300, AKT1, CCNL2, PRKACA, CCNL1, SLC12A7, CDK5RAP3, MAP2K3, PIH1D1, PRKCD, RPS6, AP1B1, ACSL3, TICAM1, PRLR, EEF1A1, CDC37, JTB, VDAC1, ULK1, UTRN, SQSTM1, PFKFB2, GRB7, STXBP1, PXN, GATA6, PIK3R1, IQGAP1, ZBTB4, PRKCZ, HIF1A, FAM83H, PRDX3, FAM83E, PDCD10, DVL1, TRAP1, GSTM1, JUP, …	3206	434	17446	1.78045485	1.43E-09	1.19E-10	1.14E-10
GOTERM_MF_DIRECT	GO:0003729~mRNA binding	64	1.720892713	7.66E-13	RPL5, RBM25, CELF1, EIF4A3, YBX1, PARK7, ELAVL1, RPL6, RPL7, PTBP1, ZFP36, SNRNP70, KHSRP, C1QBP, RPL35, DENR, NUDT16, RPS13, HSP90AA1, CLUH, NCBP2, RPS5, PABPC4, RPS6, RPL13A, MRPS7, RC3H2, TSN, EEF1A1, RBMXL1, ESRP1, LUC7L3, PABPC1, SNRPC, LUC7L2, SLBP, MVK, RBM8A, SRSF1, MRPL13, ZFP36L1, PURB, PCBP1, TRA2B, G3BP1, TPR, RPS3, G3BP2, RPS2, IGF2BP2, PAIP2, SF3B1, HNRNPA3, CPSF6, CPSF1, MBD2, LSM1…	3206	142	17446	2.452584503	1.70E-09	1.31E-10	1.25E-10
GOTERM_MF_DIRECT	GO:0003824~catalytic activity	152	4.087120194	1.43E-12	CDA, ACAA2, EPRS, PBLD2, PNP, ABHD11, SCP2, PPME1, NRD1, PMPCB, GLUL, PHYH, PCYT2, PPTC7, ECH1, ACSL6, TALDO1, ACSL5, MOGS, ACSL3, GTF2F2, UPB1, ERN2, ACLY, MTHFD1, ILVBL, MTHFD2, UQCRC1, SUCLG2, SUCLG1, UQCRC2, SLC27A2, GNE, SLC27A4, TSTA3, PFKFB4, DNMT1, PDXDC1, SHMT1, LYZ1, ABHD6, PLD1, GNS, PLD3, ACAT2, ACAT1, LDHA, MAN2A1, MARC2, HLTF, ISOC1, ASL, FDFT1, EPHX1, GOT2, DHCR24, PRDX6, PAICS, AZ…	3206	479	17446	1.726793577	3.18E-09	2.27E-10	2.18E-10
GOTERM_MF_DIRECT	GO:0005524~ATP binding	377	10.13713364	1.70E-11	EIF4A2, EIF4A1, PANK3, VARS, DQX1, EIF4A3, ARAF, TESK1, HNRNPU, SMC3, MKI67, EPRS, SMC4, ACTB, NUBP1, MYLK, UBE2L3, RPS6KA4, RPS6KA1, CHORDC1, LONP1, PDK3, AKT1, KIF21A, PIP4K2C, PRKACA, SEPHS2, GLUL, PRKACB, EPHB4, PDK2, EPHB3, DDX17, PRKCI, PRKCD, MYO7B, ACSL6, ACSL5, PRKCA, CSNK1D, AARSD1, ACSL3, LARS2, CDC34, DDX39B, MTHFD1, KARS, TEP1, SUCLG2, ULK1, IDNK, TRIB1, PI4K2A, CFTR, GNE, DHX9, HSPA…	3206	1507	17446	1.361320699	3.77E-08	2.51E-09	2.41E-09
GOTERM_MF_DIRECT	GO:0042803~protein homodimerization activity	222	5.969346599	2.43E-11	CDA, FAAH, GABPB2, TFRC, PLEKHB1, CISD2, RPL7, EFR3A, RPS19, CREB3L3, SCP2, NAMPT, REG1, PDK2, HES6, ACTN1, ACSL6, ACTN4, SLC51A, BHLHA15, JMJD6, KCNQ1, VPS25, ATF3, MAOB, CTBP2, CTBP1, SHMT1, MYCBP2, MGST1, PDGFA, ABCB9, ZBTB4, ADH5, SNX1, ADH1, PRDX4, SNX2, GRPEL1, PDCD10, S100A16, PRDX1, PRKAR2A, GRPEL2, S100A13, ZBTB7B, S100A10, SNX6, GSTM4, FZD1, GSTM3, GSTM2, JUN, GSTM1, CHKA, HOMER2, H13, …	3206	798	17446	1.513848564	5.39E-08	3.37E-09	3.23E-09
GOTERM_MF_DIRECT	GO:0031625~ubiquitin protein ligase binding	99	2.662005916	5.20E-11	UBE2L3, ACTG1, HERC2, TUBB5, TRIM28, MYC, PRKACA, PRKACB, GABARAPL2, GABARAPL1, USP7, STX8, CDC34, PRKAR1A, UQCRC1, UBE2V2, TXNIP, UBE2V1, TRIB1, ATF6, SQSTM1, ANAPC2, VCP, TSG101, CUL3, PIK3R1, HIF1A, BAG6, BTBD1, PRKAR2A, BTBD2, PCBP2, HLTF, HSPA9, HSPA8, UBE2B, HSPA5, UBE2C, H13, PA2G4, SMAD5, PRDX6, UBE2W, MC1R, UBE2S, TRP53, UBE2N, SRPRB, CALR, UBE2K, H2-AB1, YWHAE, GSK3B, CDKN1A, UBXN1, FAF…	3206	284	17446	1.896920826	1.15E-07	6.77E-09	6.49E-09
GOTERM_MF_DIRECT	GO:0051082~unfolded protein binding	39	1.048668997	2.33E-10	HSP90AB1, TOMM20, HSP90B1, ERLEC1, NUDCD2, DNAJB6, GRPEL1, GRPEL2, CCT8, CCT7, UGGT1, SRSF10, CCT5, CCT4, HSPA9, CCT3, CCT2, TRAP1, HSPA8, HSP90AA1, NPM1, NUDC, HSPA5, ST13, CCDC115, PTGES3, UBE4B, HSPE1, DNAJA1, CCT6A, DNAJA3, CDC37, TCP1, CANX, DNAJA2, SCG5, PFDN1, CALR, PFDN5	3206	75	17446	2.82966937	5.17E-07	2.87E-08	2.75E-08
GOTERM_MF_DIRECT	GO:0051287~NAD binding	31	0.833557408	1.83E-09	AHCYL2, AHCY, AHCYL1, CTBP2, HIBADH, CTBP1, HSD17B10, ADH4, ADH1, CYB5R3, IDH3B, PHGDH, ME2, NDUFV1, IDH3A, PARP1, MDH1, IDH3G, IDH1, IDH2, SORD, HADHB, GRHPR, UGDH, HADHA, GPD1, NDUFS2, DLD, GAPDH, GLYR1, ALDH9A1	3206	55	17446	3.067124142	4.06E-06	2.14E-07	2.05E-07
GOTERM_MF_DIRECT	GO:0004364~glutathione transferase activity	22	0.59155687	1.19E-08	GSTM4, GSTK1, GSTM3, GSTM2, GSTM1, GSTO1, MGST3, GSTP1, GSTT3, MGST1, MGST2, GSTT1, EEF1G, GSTZ1, GM3776, GSTA4, GSTA3, GSTA2, GSTA1, GSTM7, GSTM6, GM10639	3206	33	17446	3.627781244	2.65E-05	1.32E-06	1.27E-06
GOTERM_MF_DIRECT	GO:0003743~translation initiation factor activity	34	0.914224254	1.41E-08	EIF4A2, EIF4A1, EIF4H, EIF2S3X, DENR, EIF2B1, EIF4B, EIF2A, MCTS1, EIF5B, EIF2B2, EIF1AX, EIF2S2, EIF2S1, EIF1, EIF3M, EIF5, EIF6, EIF3K, EIF3L, EIF3I, EIF3G, EIF3H, EIF3E, EIF3F, EIF3C, EIF1A, EIF4E2, EIF3D, EIF1B, EIF3A, EIF4G2, EIF4G1, EIF3B	3206	68	17446	2.720835933	3.13E-05	1.49E-06	1.43E-06
GOTERM_MF_DIRECT	GO:0009055~electron carrier activity	29	0.779779511	1.63E-08	ACADVL, NDUFA12, COX7A2, UQCR11, ETFA, GLRX, ETFB, COX7A1, ACADL, CYC1, ACADM, ACAD11, ACADS, XDH, GLRX3, PTGES2, GLRX5, CYBA, SDHC, SDHA, ACADSB, SDHB, POR, COX7A2L, ACOX1, FDX1, CYCS, NDUFS1, CIAPIN1	3206	53	17446	2.977518568	3.62E-05	1.64E-06	1.58E-06
GOTERM_MF_DIRECT	GO:0016853~isomerase activity	47	1.263780586	4.78E-08	FKBP11, TOP2A, PBLD1, TSTA3, FKBP2, ISYNA1, HSD17B4, FUOM, PBLD2, GPI1, EBP, MCEE, HYI, PGM2, ACADM, TXNDC5, NKTR, PDIA3, PPIL1, TPI1, HMGCS1, PTGES2, PGAM1, PTGES3, ECH1, ITPK1, PMM2, MIF, PDIA6, PDIA5, APOA1BP, FKBP1A, GSTZ1, GALE, DKC1, EHHADH, PPIF, FKBP8, PIN1, GALM, TOP1, P4HB, PPIG, FKBP4, PPIB, PPIA, PPID	3206	115	17446	2.223987632	1.06E-04	4.60E-06	4.42E-06
GOTERM_MF_DIRECT	GO:0046933~proton-transporting ATP synthase activity, rotational mechanism	13	0.349556332	9.13E-08	ATP6AP1, ATP5A1, ATP5C1, ATP5G3, ATP5H, ATP5G2, ATP5F1, ATP5O, ATP5G1, ATP5L, ATP5B, ATP5E, ATP5D	3206	14	17446	5.052981018	2.02E-04	8.43E-06	8.09E-06
GOTERM_MF_DIRECT	GO:0051015~actin filament binding	51	1.371336381	1.01E-07	ARPC1B, ARPC1A, ESPN, LASP1, SIPA1L1, CAPZB, CFL1, MYO18A, PLS1, ACTR3, ACTR2, DBNL, ACTN1, TPM1, SHROOM3, ACTN4, MTSS1, FRG1, PICK1, MYH9, LCP1, UTRN, EZR, DBN1, GAS7, USH1C, IQGAP2, EGFR, CORO1B, SSFA2, CORO1C, LIMA1, MYO6, MICALL2, CTNNA1, MYH14, EPS8L2, MYO10, HIP1R, DSTN, ARPC4, ARPC5, CORO2A, EEF2, MYO1D, VIL1, MYO1B, ARPC2, MYO1A, ARPC3, CAPZA1	3206	132	17446	2.10246413	2.23E-04	8.91E-06	8.55E-06
GOTERM_MF_DIRECT	GO:0016787~hydrolase activity	358	9.626243614	2.45E-07	EIF4A2, CDA, EIF4A1, POP5, AHCYL2, FAAH, AHCYL1, PGAP1, DQX1, GDE1, NUDT4, GLS, LIPE, DPYSL2, LIPH, ANPEP, LONP1, PRSS8, ATP6V1E1, HABP2, DDX17, SACM1L, ENTPD5, MOGS, RNASE4, CMBL, HDHD3, UPB1, RNASE1, 4931406C07RIK, INPP4A, ACE2, POR, DDX39B, MTHFD1, PPA1, MTHFD2, CLPP, XRN2, ACOT2, ACOT1, PLBD1, LAP3, ADPRM, CFB, CFTR, GNE, ENPEP, MTMR3, KLK1, DHX9, GNS, ZMPSTE24, TRPM2, ATP5B, DHX32, ATP5E, HL…	3206	1533	17446	1.270788342	5.44E-04	2.06E-05	1.97E-05
GOTERM_MF_DIRECT	GO:0008022~protein C-terminus binding	70	1.882226405	2.50E-07	CLIC6, TOP2A, YWHAB, PLEKHB1, CLTC, ATP2A2, YEATS4, CIB1, MKI67, PHB2, PQBP1, PSMD9, PPP1CC, NIPBL, YWHAQ, AP1G1, EP300, BANF1, USP7, DBNL, CASK, LMO7, DYNLL1, ATP1B1, MIF4GD, SREBF2, DNM1, PPM1A, NCL, PEX6, SARNP, CDC37, PEX5, PICK1, PABPC1, OPTN, ATF4, PXK, ANP32A, SRC, ITPR1, AKAP7, FBLN1, PIK3R1, PHB, PPP2CA, PRDX3, SDCBP, STIP1, PPP2CB, ERBB2, RABAC1, PEX16, UBE2I, MID1IP1, PRRC2C, SYNJ2BP, …	3206	209	17446	1.822569524	5.55E-04	2.06E-05	1.97E-05
GOTERM_MF_DIRECT	GO:0008134~transcription factor binding	102	2.742672761	2.75E-07	FOXA1, ATF2, KDM1A, KEAP1, NUCKS1, RORB, PARK7, NR3C1, CHCHD2, CCND1, PSMD4, MYC, RPS6KA1, EP300, ARID2, JUNB, HES6, USP7, CSNK2B, TRIB1, ZFPM1, PPID, ATF4, CTBP1, GATA6, PIK3R1, GATA3, HIF1A, NEUROD1, BPTF, NKX2-2, EGR1, HSPA8, JUN, JUND, UBE2I, NFATC3, IRF2BP1, CDK9, MLXIPL, HNRNPK, SP1, TRP53, HNRNPF, BCL3, ID1, HNRNPD, ID3, UBA2, TCF3, OGT, H2-AB1, GSK3B, DDX3X, THRA, PTPRN, FHL2, HMGB2, ARRB…	3206	342	17446	1.622954767	6.08E-04	2.17E-05	2.08E-05
GOTERM_MF_DIRECT	GO:0008137~NADH dehydrogenase (ubiquinone) activity	21	0.564667921	3.40E-07	NDUFB9, NDUFA8, NDUFB8, NDUFA7, NDUFA13, NDUFB7, NDUFA5, NDUFA4, NDUFA12, NDUFB4, NDUFA2, NDUFC2, AA467197, NDUFS8, NDUFS7, NDUFS4, NDUFS3, NDUFS2, NDUFS1, NDUFV2, NDUFV1	3206	35	17446	3.265003119	7.54E-04	2.60E-05	2.49E-05
GOTERM_MF_DIRECT	GO:0016740~transferase activity	343	9.222909384	5.55E-07	ATF2, LPGAT1, PANK3, CMAS, EHMT2, ARAF, TESK1, EHMT1, ZDHHC3, MYLK, UBE2L3, RPS6KA4, PNP, HERC2, SCP2, RPS6KA1, NAMPT, PDK3, AKT1, TRIM25, PIP4K2C, PRKACA, SEPHS2, PRKACB, EPHB4, PDK2, EPHB3, GSTK1, CPT1A, PRKCI, ALG6, ALG5, PRKCD, TALDO1, PRKCA, CSNK1D, SULT2B1, CDC34, SOAT1, SOAT2, ULK1, IDNK, PI4K2A, GNE, CDS1, RPN2, MGST3, SHMT1, RPN1, MGST1, PRKCZ, OSGEP, ST3GAL4, DPH5, B4GALNT1, PIP5K1B, ST…	3206	1472	17446	1.267998268	0.001230197	4.10E-05	3.93E-05
GOTERM_MF_DIRECT	GO:0031489~myosin V binding	15	0.40333423	6.15E-07	RAB3B, RAB3C, FUS, RAB3D, RAB27A, RAB27B, RAB11A, RAB11B, RAB10, MLPH, RAB14, RAB25, NPC1L1, RAB6A, RAB8A	3206	20	17446	4.081253899	0.001362773	4.40E-05	4.22E-05
GOTERM_MF_DIRECT	GO:0019903~protein phosphatase binding	37	0.9948911	7.00E-07	PPP1R15A, YWHAE, VCP, CDKN1B, STX17, MVP, CTNND1, ITPR1, PIK3R1, IQGAP1, EGFR, HSP90B1, GHR, PPP2CA, SNX3, PPP1CC, CDH1, PPME1, PPP6R1, ERBB2, STAT6, CSK, REG1, KCNN4, JAK1, HSP90AA1, JUP, BAD, STAT3, RPA2, AP3B1, MAPK14, CEACAM1, TRP53, PARD3, CTNNB1, ANAPC5	3206	88	17446	2.287975671	0.001549137	4.84E-05	4.65E-05
GOTERM_MF_DIRECT	GO:0004298~threonine-type endopeptidase activity	16	0.430223178	9.75E-07	PSMB10, PSMA7, PSMB8, PSMB6, PSMA5, PSMB7, PSMA6, PSMB4, PSMA3, PSMB5, PSMA4, PSMA1, PSMB2, PSMB3, PSMA2, PSMB1	3206	23	17446	3.785510863	0.002157613	6.55E-05	6.28E-05
GOTERM_MF_DIRECT	GO:0042277~peptide binding	38	1.021780048	1.11E-06	ITGB1, ENPEP, RNPEPL1, CLTC, H2-K1, RPLP0, CLTB, H2-Q4, CLTA, FURIN, H2-Q1, PCSK5, CRIP1, DPP4, NPEPPS, FNTA, NLRP6, CTSL, ANPEP, LTA4H, CTSD, CTSB, NKTR, HSPA8, MME, CSNK1A1, GSS, CSNK1D, PPIF, ANG, TPP1, ADNP, CALR, PPIB, PPIA, OGT, PPID, H2-D1	3206	93	17446	2.223478827	0.002466611	7.26E-05	6.97E-05
GOTERM_MF_DIRECT	GO:0003682~chromatin binding	128	3.441785426	1.15E-06	ATF2, KDM1A, ZMYND8, NUCKS1, TTF1, SMC3, NR3C1, HMGN5, TRIM28, CREB3L1, EP300, SOX9, HMGN3, HMGN1, SMARCC1, SMARCC2, HCFC1, FOXP1, MORF4L1, RBMXL1, CSNK2B, TFAM, ADNP, NUPR1, ATF5, ANKRD17, ENY2, DNMT1, CTBP2, SHMT2, DDX1, TSHZ1, GATA6, GATA3, PHF21B, PLAC8, NEUROD1, ZNHIT1, KCNQ1OT1, RAD21, TPR, EP400, TNRC18, NKX2-2, KLHDC3, CBX7, JUN, CBX5, NONO, PHF12, NFATC3, SMARCA2, NFKB1, NFKB2, CDK9, TRP…	3206	466	17446	1.494708152	0.002553178	7.30E-05	7.00E-05
GOTERM_MF_DIRECT	GO:0031072~heat shock protein binding	26	0.699112665	1.55E-06	FAF1, CLTC, NR3C1, ZFP36, DNAJB6, IRAK1, LMAN2, TPR, BAK1, SLC18A2, HSPA9, HSPA8, NFKB1, DNAJA1, HNRNPK, DNAJC7, DNAJA3, CDC37, DNAJA2, OGDH, TFAM, BAX, DNAJC9, FKBP4, ATF5, PPID	3206	53	17446	2.669499406	0.003425904	9.53E-05	9.14E-05
GOTERM_MF_DIRECT	GO:0051020~GTPase binding	18	0.484001076	1.61E-06	STOML2, HSP90AA1, PTPRN, BNIP3, YBX1, EPRS, MARCH5, AIMP1, GOLGA4, GNB2, GNB1, VPS41, PREB, LCP1, IARS, PAK3, SPTBN1, SH3GL1	3206	29	17446	3.377589434	0.003552637	9.62E-05	9.22E-05
GOTERM_MF_DIRECT	GO:0019843~rRNA binding	24	0.645334767	2.88E-06	PTCD3, MRPS17, RPL5, NPM1, MRPS15, RNASEL, RPS9, IMP3, RPS5, RPL12, RPL11, DDX21, RPL23A, MRPS7, RPL8, RPL9, MRPL11, RPS4X, MRPL20, EMG1, RPS18, RPL37, RPS11, NOL12	3206	48	17446	2.720835933	0.006354249	1.68E-04	1.61E-04
GOTERM_MF_DIRECT	GO:0003954~NADH dehydrogenase activity	11	0.295778435	7.17E-06	NDUFA9, NDUFA13, NDUFB8, NDUFB7, NDUFS8, NDUFS7, NDUFS3, NDUFS2, NDUFS1, NDUFV2, NDUFV1	3206	13	17446	4.604491578	0.015770277	4.08E-04	3.91E-04
GOTERM_MF_DIRECT	GO:0051087~chaperone binding	31	0.833557408	9.90E-06	CDKN1B, TFRC, ATP1A1, HSPD1, STIP1, DNAJB6, GRPEL1, BAG1, GRPEL2, HES1, BAK1, LBR, GET4, PRNP, SDF2L1, ST13, AMFR, AHSA1, TIMM44, HSPE1, SOD1, DNAJA1, DNAJC3, TRP53, CDC37, ALB, DNAJC10, DNAJA2, OGDH, BIRC5, BAX	3206	75	17446	2.249224371	0.021696109	5.26E-04	5.04E-04
GOTERM_MF_DIRECT	GO:0000062~fatty-acyl-CoA binding	19	0.510890024	9.93E-06	ACADVL, ACBD5, ACBD4, PITPNA, DBI, ETFA, ACADSB, HADHB, HMGCL, HADHA, ACADL, SOAT1, SCP2, ACOX1, SOAT2, HNF4A, ACADM, ACAD11, ACADS	3206	35	17446	2.954050441	0.021764776	5.26E-04	5.04E-04
GOTERM_MF_DIRECT	GO:0016616~oxidoreductase activity, acting on the CH-OH group of donors, NAD or NADP as acceptor	18	0.484001076	9.97E-06	HSD3B7, MDH1, CTBP2, MDH2, CTBP1, IDH3G, IDH1, IDH2, HMGCR, GRHPR, AKR7A5, UGDH, LDHA, FAM213B, GPD1, IDH3B, PHGDH, IDH3A	3206	32	17446	3.060940424	0.021842901	5.26E-04	5.04E-04
GOTERM_MF_DIRECT	GO:0003713~transcription coactivator activity	58	1.559559021	1.12E-05	KDM5A, GMEB2, SETD3, SMARCB1, CITED2, PARK7, MED16, NR3C1, MYSM1, CCAR1, UBE2L3, PSMD9, TRIM28, EP300, JUNB, DDX17, MKL2, ARID5B, EDF1, HCFC1, ELF3, THRAP3, SUB1, CEBPA, DDX5, ENY2, GTF2A2, CTBP2, CBFB, MAGED1, TAF9, GATA3, NEUROD1, PDLIM1, PRDM16, TCEB2, PCBD1, SCAND1, NKX2-2, RNF20, RBM39, JUN, NPM1, JUND, JUP, FUS, TAF10, USP22, TRIP4, COPS5, SNW1, ARL2BP, NACA, JMY, CTNNB1, TCF3, LPIN2, TAF1	3206	180	17446	1.753427601	0.024486456	5.70E-04	5.47E-04
GOTERM_MF_DIRECT	GO:0003924~GTPase activity	65	1.747781662	1.13E-05	RAB3B, RAB9, RAB3C, DDX3X, SRPR, RAB43, TUBA1C, TUBA1B, TUBB5, TUBA1A, RAC1, RAB8A, RAB2A, EIF5B, RHOG, GTPBP1, TUBA4A, RHOA, GTPBP4, DNM1, RAB33B, TUFM, GNL3, DNM2, EEF1A1, ARL4A, RRAGD, RHOU, ARF6, RALA, TUBAL3, ARL3, GNAI3, AGAP1, GSPT1, GNAI2, RAP1B, GNA13, CDC42, RAP1A, RRAS, GNG4, GNA11, EIF2S3X, RAB6A, RAB4A, RAB27A, RAB27B, TUBB4B, EEF2, RAB11A, RAB11B, GNAO1, RAB10, GNL3L, RAB14, GNAQ, G…	3206	209	17446	1.692385987	0.024780788	5.70E-04	5.47E-04
GOTERM_MF_DIRECT	GO:0047485~protein N-terminus binding	42	1.129335843	1.31E-05	SNAP25, HDAC1, SCT, DCTN4, ZMYND8, STXBP1, GLRX, PHB2, SDCBP, PPP1CC, NIPBL, SCFD1, YWHAQ, PDCD10, BANF1, PDLIM5, SMARCE1, EIF5A, NPM1, SMARCC1, PARP1, TPM1, RPA2, ACTN4, TARBP2, MORF4L1, HAX1, ERCC4, ACOX1, TRP53, ID1, PEX5, STX5A, EIF3E, CALM3, CALM1, CHMP6, CALM2, RPS21, VPS25, ARF6, PLEC	3206	117	17446	1.95342067	0.028627714	6.45E-04	6.19E-04
GOTERM_MF_DIRECT	GO:0019003~GDP binding	26	0.699112665	2.34E-05	RAB3B, PRPS2, RAB9, ARF1, RALA, ARL3, GNAI3, RAP1B, RRAS, EIF2B1, RAB8A, RAB2A, RAB4A, RAB27A, RAB27B, RHOA, RAB11B, RAB10, RAB14, SUCLG2, SUCLG1, KRAS, RAB17, RAB5A, RAN, ARL8B	3206	60	17446	2.358057808	0.050547473	0.00112759	0.001081286
GOTERM_MF_DIRECT	GO:0051536~iron-sulfur cluster binding	27	0.726001613	2.76E-05	ISCA1, IREB2, CISD1, CISD2, NUBP1, CISD3, NFS1, POLD1, PPAT, REV3L, UQCRFS1, NDUFV2, NDUFV1, XDH, GLRX3, GLRX5, ELP3, SDHB, NDUFS8, NDUFS7, DPYD, FDX1, NDUFS2, ACO1, NDUFS1, CIAPIN1, ACO2	3206	64	17446	2.295705318	0.059296841	0.00130057	0.001247162
GOTERM_MF_DIRECT	GO:0003779~actin binding	93	2.500672224	3.47E-05	ITGB1, ARPC1B, ARPC1A, FBXO25, INPPL1, ARPC5L, FHL3, WASL, ESPN, MYLK, LASP1, CAPZB, TMSB4X, CFL1, DAG1, COTL1, YWHAG, YWHAH, PLS1, ACTR3, MKL2, ACTR2, DBNL, DST, TPM4, TPM3, ACTN1, TPM1, MYO7B, COBL, SHROOM3, ACTN4, MTSS1, MED28, CEACAM1, MAP1B, MAP1A, FRG1, PICK1, MYH9, ANG, LCP1, UTRN, EZR, PFN1, DBN1, PLEC, PXK, FLII, TWF1, ADD3, NCALD, CORO1B, CNN3, SSFA2, CORO1C, LIMA1, CLMN, MICAL1, MYO6, …	3206	338	17446	1.497264744	0.074044764	0.001602668	0.001536854
GOTERM_MF_DIRECT	GO:0031492~nucleosomal DNA binding	20	0.537778973	3.77E-05	SMARCE1, MBD3, SMARCC1, SMARCD2, SMARCB1, SMARCC2, H2AFY, H3F3B, H2AFZ, HDAC1, H3F3A, MBD2, CHD4, CENPA, ACTB, HMGN5, RBBP4, HNRNPC, HMGN3, HMGN1	3206	41	17446	2.654474081	0.080244403	0.001707056	0.001636955
GOTERM_MF_DIRECT	GO:0004602~glutathione peroxidase activity	13	0.349556332	4.19E-05	GSTK1, GPX2, GPX1, GPX4, GPX3, MGST3, GSTP1, MGST1, MGST2, GSTT1, PRDX6, GSTZ1, GSTM7	3206	20	17446	3.537086712	0.088653614	0.001856606	0.001780364
GOTERM_MF_DIRECT	GO:0030544~Hsp70 protein binding	18	0.484001076	4.56E-05	CDKN1B, TFRC, ST13, FGF1, NR3C1, DNAJA1, FKBP1A, BAG6, STIP1, DNAJC2, DNAJA3, DNAJC10, NUP62, RPS3, CDK1, BAX, MVD, PPID	3206	35	17446	2.798574102	0.096058614	0.001929278	0.001850053
GOTERM_MF_DIRECT	GO:1990446~U1 snRNP binding	8	0.215111589	4.72E-05	SNRPD2, SNRPD1, SNRNP70, SNRPG, SNRPE, SNRPD3, SNRPC, SNRPB	3206	8	17446	5.441671865	0.099267671	0.001929278	0.001850053
GOTERM_MF_DIRECT	GO:0003857~3-hydroxyacyl-CoA dehydrogenase activity	8	0.215111589	4.72E-05	HADHB, HADHA, EHHADH, HSD17B4, CRYL1, H2-KE6, HADH, HSD17B10	3206	8	17446	5.441671865	0.099267671	0.001929278	0.001850053
GOTERM_MF_DIRECT	GO:0030235~nitric-oxide synthase regulator activity	8	0.215111589	4.72E-05	HSP90AA1, HSP90AB1, AKT1, CALM3, DYNLL1, CALM1, CALM2, EGFR	3206	8	17446	5.441671865	0.099267671	0.001929278	0.001850053
GOTERM_MF_DIRECT	GO:0000980~RNA polymerase II distal enhancer sequence-specific DNA binding	29	0.779779511	4.79E-05	ATF2, SMARCD2, SMARCB1, HDAC1, CHD4, BACH1, ACTB, RBBP4, RUVBL2, NKX2-2, SMARCE1, MBD3, JUN, SMARCC1, SMARCC2, H3F3B, CDX2, H2AFZ, CDX1, NONO, H3F3A, MBD2, NFKB1, NR2F6, SFPQ, HNRNPC, TCF3, NFE2L1, NFE2L2	3206	73	17446	2.161760056	0.100676845	0.001929278	0.001850053
GOTERM_MF_DIRECT	GO:0051117~ATPase binding	33	0.887335305	4.93E-05	UFD1L, RALA, UBXN1, TAF9, DERL1, TOR1AIP2, PIK3R1, FBL, RUVBL2, RAC1, ATP6V1E1, RAB6A, ACTR3, RAB4A, ATP6V1G1, NOP58, SDF2L1, S100A1, PIH1D1, ATPIF1, UBE4B, ATP1B3, ATP1B1, SVIP, ATOX1, HNRNPK, NHP2L1, ARPC2, FXYD3, DNAJC10, ALDOB, EZR, VIMP	3206	88	17446	2.040626949	0.103591608	0.001952794	0.001872603
GOTERM_MF_DIRECT	GO:0003730~mRNA 3'-UTR binding	23	0.618445819	7.63E-05	RNF20, RBM14, CIRBP, HNRNPR, PUM1, YBX3, ELAVL1, ZFP36L2, ZFP36L1, PUM2, HNRNPL, ZFP36, LARP1, HNRNPK, KHSRP, PCBP1, HNRNPA2B1, SERBP1, RNPS1, IGF2BP2, HNRNPC, PABPC1, TARDBP	3206	53	17446	2.361480243	0.15564988	0.002968098	0.002846213
GOTERM_MF_DIRECT	GO:0046961~proton-transporting ATPase activity, rotational mechanism	14	0.376445281	8.66E-05	ATP6V1A, ATP6V0B, ATP6AP1, ATP5A1, ATP5C1, ATP5B, ATP5E, ATP5D, ATP6V1H, ATP6V0D1, ATP6V1E1, ATP6V1C1, ATP6V1F, ATP6V0E	3206	24	17446	3.174308588	0.174557279	0.003251307	0.003117792
GOTERM_MF_DIRECT	GO:0016209~antioxidant activity	14	0.376445281	8.66E-05	SRXN1, APOA4, SEPW1, FAM213A, PRDX6, SOD1, FABP1, PRDX3, PRDX2, PRDX5, PRDX4, PRDX1, CAT, VIMP	3206	24	17446	3.174308588	0.174557279	0.003251307	0.003117792
GOTERM_MF_DIRECT	GO:0005525~GTP binding	101	2.715783813	9.61E-05	RAB3B, RAB3C, RAB3D, GIMAP1, RAB43, TUBB5, NUDT16, TGM2, RAB2A, GTPBP1, GTPBP4, TUBA4A, TUFM, EEF1A1, RRAGD, SUCLG2, SUCLG1, FKBP4, ARL8B, RASL12, SAR1A, ARL3, AGAP1, AK3, AK4, GSPT1, RAP1B, RAP1A, RRAS, EIF2S3X, RAB6A, PCK2, RAB4A, EIF2B2, RAB4B, RAB27A, RAB27B, EEF2, GNAO1, EHD1, GLUD1, EIF5, GNL3L, GNAQ, GNAS, SRPRB, RAB5A, RAB9, ARF3, ARF4, ARF1, HSP90AB1, SRPR, OLA1, GMPPB, SEPT9, TUBA1C, TU…	3206	383	17446	1.435010074	0.191756832	0.003548035	0.003402335
GOTERM_MF_DIRECT	GO:0031369~translation initiation factor binding	14	0.376445281	1.50E-04	DDX3X, GCH1, CELF1, EIF3M, LARP1, RPS19, SYT11, RPS3A1, EIF4EBP1, POLR2G, EIF3F, EIF3C, RPS24, EIF3B	3206	25	17446	3.047336245	0.282917048	0.005451456	0.005227592
GOTERM_MF_DIRECT	GO:0004579~dolichyl-diphosphooligosaccharide-protein glycotransferase activity	8	0.215111589	1.78E-04	KRTCAP2, RPN2, DAD1, RPN1, STT3A, MAGT1, STT3B, DDOST	3206	9	17446	4.837041658	0.326470393	0.006272827	0.006015233
GOTERM_MF_DIRECT	GO:0001055~RNA polymerase II activity	8	0.215111589	1.78E-04	POLR2B, POLR2C, POLR2E, POLR2F, POLR2H, POLR2J, POLR2K, POLR2L	3206	9	17446	4.837041658	0.326470393	0.006272827	0.006015233
GOTERM_MF_DIRECT	GO:0070180~large ribosomal subunit rRNA binding	10	0.268889486	1.93E-04	RPLP1, RPL12, RPL23, RPL37A, RPLP0, MRTO4, RPLP2, RPL23A, RPL17, RPL19	3206	14	17446	3.886908475	0.347604358	0.006672858	0.006398838
GOTERM_MF_DIRECT	GO:0000979~RNA polymerase II core promoter sequence-specific DNA binding	26	0.699112665	2.00E-04	WBP2, GATA6, GATA3, HSF2, MYC, RUVBL2, NSD1, HNF4A, EP300, STAT6, SMYD3, EGR1, TCF7L2, H2AFY, H3F3B, H2AFZ, H3F3A, PAX6, FOS, SMAD5, CDK9, SP1, TRP53, IRF7, ZFPM1, TAF1	3206	67	17446	2.11169356	0.357445961	0.006804003	0.006524597
GOTERM_MF_DIRECT	GO:0015078~hydrogen ion transmembrane transporter activity	16	0.430223178	2.11E-04	SLC36A1, SLC46A1, ATP6V0B, SLC11A2, ATP5K, ATP5J, ATP5G3, ATP5H, ATP5G2, ATP5F1, ATP5G1, ATP5L, ATP5D, ATP6V0D1, ATP6V1C1, ATP6V0E	3206	32	17446	2.720835933	0.373156044	0.006970275	0.006684041
GOTERM_MF_DIRECT	GO:0061631~ubiquitin conjugating enzyme activity	16	0.430223178	2.11E-04	UBE2B, UBE2C, UBE2D3, UBE2G1, UBE2D2A, UBE2L3, UBE2W, CDC34, UBE2Q1, UBE2R2, UBE2S, UBE2N, UBE2V2, UBE2V1, UBE2K, TAF1	3206	32	17446	2.720835933	0.373156044	0.006970275	0.006684041
GOTERM_MF_DIRECT	GO:0016301~kinase activity	161	4.329120731	2.24E-04	PANK3, ZMYND8, ARAF, TESK1, MYLK, IGF1R, RPS6KA4, SLK, CCND1, PLAU, STK16, RPS6KA1, PDK3, AKT1, PIM3, PIM2, PIP4K2C, PRKACA, SEPHS2, PRKACB, EPHB4, PDK2, EPHB3, MAP2K3, PRKCI, MAP2K2, PRKCD, CASK, PRKCA, CSNK1D, DGKZ, ERN2, PRKAR1A, MAPKAPK2, CSNK2B, CMPK1, IDNK, ULK1, AURKAIP1, PI4K2A, GNE, PFKFB2, PFKFB4, PKDCC, AK2, AK3, AK4, PIK3R1, PRKCZ, IRAK1, GRK4, PRKAR2A, STK38, PMVK, PACSIN2, ABL2, PIP…	3206	674	17446	1.299865238	0.391458988	0.00730346	0.007003544
GOTERM_MF_DIRECT	GO:0001948~glycoprotein binding	29	0.779779511	2.36E-04	ITGB1, HSP90AB1, TFRC, EGFR, ERLEC1, SDCBP, OS9, CDH1, LMAN2, ERBB2, LDLR, B2M, CTSA, HSP90AA1, HSPA5, ITGA3, CSNK1A1, EDEM1, EDEM2, CSNK1D, IGF2R, ACE2, RAB14, DNAJC5, CANX, DNAJA2, SDC1, VIM, CALR	3206	79	17446	1.997575748	0.406676169	0.007564543	0.007253905
GOTERM_MF_DIRECT	GO:0046982~protein heterodimerization activity	127	3.414896478	2.56E-04	ATF2, DGKD, GABPB2, H2-K1, SMC3, NR3C1, SMC4, CREB3L3, CAPNS1, SCP2, PPP2R1A, MYC, SOX9, PDK2, SOX4, TPD52, HES6, ABCG8, BNIP3L, ABCG5, CYBA, SLC51A, FOXP4, FOXP1, RBP4, CLNS1A, RRAGD, SUCLG2, SUCLG1, ATF6, H2-D1, ATF3, ATF4, PEF1, CUL3, MTTP, PDGFA, PIK3R1, OAZ1, ADIPOR2, HIF1A, NEUROD1, SDCBP, SNX1, SNX2, IRAK1, MCL1, FZD1, GSTM2, JUN, XBP1, GSTM1, HOMER2, PBX1, NFKB1, MLXIPL, GCLC, LSM7, LSM6,…	3206	514	17446	1.344537601	0.43311406	0.008107493	0.007774558
GOTERM_MF_DIRECT	GO:0043531~ADP binding	17	0.457112127	2.81E-04	PRPS2, HSPA8, VCP, ATP5A1, PRKAG1, PRKAG2, ATP1A1, GLUD1, GCLC, PKM, CYB5R3, RUVBL2, CHORDC1, MYO18A, LONP1, PGK1, MYH9	3206	36	17446	2.569678381	0.463252987	0.00876255	0.008402716
GOTERM_MF_DIRECT	GO:0030331~estrogen receptor binding	19	0.510890024	2.97E-04	DDX17, DDX5, DNMT1, PCNA, PARP1, SRC, FUS, TAF10, TRIP4, DDX54, ARRB1, PIK3R1, RNF4, HSD17B10, NCOR1, CNOT1, NSD1, CTNNB1, PPID	3206	43	17446	2.404459661	0.482512895	0.009148233	0.008772561
GOTERM_MF_DIRECT	GO:0004175~endopeptidase activity	37	0.9948911	3.14E-04	PCSK1, PSMD14, KLK1, ECE1, FURIN, PSEN1, PCSK5, PSMA7, PSMB10, PSMB6, APH1A, PSMB7, PSMB4, PSMB5, PSMB2, PSMB3, CASP6, PSMD2, PSMB1, CASP1, PSMD1, RCE1, CTSD, CTSB, MME, PSMB8, PSMA5, BACE1, PSMA6, TMEM59, ACE2, PSMA3, PSMA4, PSMA1, CPS1, PSMA2, TPP1	3206	112	17446	1.79769517	0.50168217	0.009539832	0.009148079
GOTERM_MF_DIRECT	GO:0034236~protein kinase A catalytic subunit binding	10	0.268889486	4.03E-04	GSK3B, GSK3A, AKAP11, PRKAR1A, KCNQ1, PRKAR2A, CSK, SOX9, EZR, PJA2	3206	15	17446	3.627781244	0.590792879	0.012072348	0.011576597
GOTERM_MF_DIRECT	GO:0017025~TBP-class protein binding	12	0.322667384	4.51E-04	PSMC5, GTF2A2, PSMC6, CAND1, THRA, PSMC3, NACA, PSMC4, HNRNPF, PSMC1, RNF4, TAF1	3206	21	17446	3.10952678	0.631971886	0.01332494	0.012777752
GOTERM_MF_DIRECT	GO:0016874~ligase activity	93	2.500672224	4.80E-04	VARS, PRPF19, EPRS, AACS, NARS, TRIM8, RNF114, TRIM28, RARS, TRIM2, TRIM25, TRIM27, GLUL, ATG3, RNF43, WARS, LIG1, CAD, MSL2, ACSL6, SARS, ZFP91, ACSL5, UBE4B, ACSL3, PJA2, RC3H2, RBX1, LARS2, RNF167, RNF126, KARS, RNF128, MTHFD1, PCCB, PELI1, SUCLG2, SUCLG1, GARS, RBCK1, SLC27A2, GART, SLC27A4, ACSS2, UHRF1, MYCBP2, UBR4, UBR3, TARS, RNF6, RCHY1, RNF4, RNF5, NEURL1B, HECTD1, UBR7, HLTF, RBBP6, A…	3206	362	17446	1.397998573	0.654709859	0.013988357	0.013413925
GOTERM_MF_DIRECT	GO:0003690~double-stranded DNA binding	42	1.129335843	5.67E-04	FOXA1, ZFP148, DNMT1, CEBPG, GATA6, HMGB2, NUCKS1, HMGB1, NR3C1, PURB, NEUROD1, RXRA, MYC, SAFB2, STRA13, JUNB, EGR1, JUN, JUND, RFC1, CDX2, PAX6, FOS, SAFB, KLF4, USF2, NFKB1, KLF6, HNRNPK, SLTM, TEF, SP1, NFIB, FEV, NFIC, FOSB, CTNNB1, RBCK1, TARDBP, LSM14A, CGGBP1, FOXA2	3206	136	17446	1.680516311	0.715494167	0.016320066	0.015649883
GOTERM_MF_DIRECT	GO:0043022~ribosome binding	22	0.59155687	5.83E-04	EIF5A, YTHDF1, NAA10, HSPA5, RPN2, OLA1, RPSA, EEF2, EIF2S1, PTMS, LETM1, BAG6, SEC61A1, SPCS1, EIF6, EIF3K, DENR, SEC61B, EIF3C, RPS21, ABCF1, EIF2A	3206	56	17446	2.137799661	0.725323801	0.016561355	0.015881263
GOTERM_MF_DIRECT	GO:0004129~cytochrome-c oxidase activity	14	0.376445281	6.24E-04	COX8A, COX7B, NDUFA4, COX4I1, COX7A2, AA467197, COX6C, COX5B, COX6A1, COX7A1, COX7C, COX5A, COX6B1, COX7A2L	3206	28	17446	2.720835933	0.748951115	0.017270959	0.016561727
GOTERM_MF_DIRECT	GO:0016627~oxidoreductase activity, acting on the CH-CH group of donors	14	0.376445281	6.24E-04	ACADVL, SRD5A1, TECR, SDHC, SDHA, ACADSB, TM7SF2, ACADL, ACOX1, DPYD, ACADM, ACAD11, ACADS, LBR	3206	28	17446	2.720835933	0.748951115	0.017270959	0.016561727
GOTERM_MF_DIRECT	GO:0016829~lyase activity	42	1.129335843	9.18E-04	GUCY2C, TSEN34, DDC, ECHS1, PDXDC1, GLO1, ODC1, HSD17B4, ADCY1, SDSL, PTS, ADCY6, ALAD, POLB, HMGCL, GMDS, UROD, DDT, RPS3, ASL, CAR9, PCBD1, GLUL, PCK2, ADSL, FAHD1, PTGES2, UROS, PAICS, FH1, DERA, PISD, HADHA, FASN, CTH, EHHADH, ALDOC, MVD, ACO1, ALDOB, ACO2, PAM	3206	139	17446	1.644246175	0.869366537	0.025116363	0.02408496
GOTERM_MF_DIRECT	GO:0030515~snoRNA binding	12	0.322667384	0.001204766	NOP56, NOP58, NHP2L1, IMP3, GAR1, NHP2, DDX21, IMP4, NUDT16, NUDT16L1, NOP10, NUDT4	3206	23	17446	2.839133147	0.930842675	0.032558071	0.031221074
GOTERM_MF_DIRECT	GO:0044325~ion channel binding	37	0.9948911	0.001310821	YWHAE, SNAP25, HSP90AB1, KCNE3, USP10, PRKCSH, SRC, CIB1, ARRB1, SLC8A1, HERPUD1, PYCARD, PPP2CA, SUMO1, YWHAQ, TSPO, BAK1, S100A10, YWHAH, PRNP, HSP90AA1, ACTN1, ACTN4, EPN1, CHERP, FKBP1A, DLG1, KCNQ1, CTNNB1, RANGRF, CALM3, VDAC1, HAP1, CALM1, PHPT1, CALM2, GRINA	3206	120	17446	1.677848825	0.945343329	0.034645609	0.033222888
GOTERM_MF_DIRECT	GO:0015035~protein disulfide oxidoreductase activity	11	0.295778435	0.001313281	TXN1, GSTK1, GLRX3, PTGES2, GLRX5, TXNL1, DNAJC10, GLRX, GFER, TXN2, ERO1L	3206	20	17446	2.992919526	0.94564093	0.034645609	0.033222888
GOTERM_MF_DIRECT	GO:0016208~AMP binding	9	0.242000538	0.001340057	PRPS2, CYB5R3, ACSS2, PRKAG1, PRKAG2, AKAP7, ACSS1, FBP1, APRT	3206	14	17446	3.498217628	0.948776511	0.034936066	0.033501417
GOTERM_MF_DIRECT	GO:0008565~protein transporter activity	25	0.672223716	0.001373048	USO1, TIMM13, AP2A2, IPO5, RAP1A, XPO1, AP1G2, AP1G1, XPO6, KPNA6, AP2S1, AP1S1, VPS35, AP3S1, KPNA2, SEC62, TNPO2, RAB4A, AP3D1, AP1B1, AP2B1, RANGRF, RAMP1, KPNB1, TOMM5	3206	71	17446	1.916081643	0.952392555	0.035379946	0.033927069
GOTERM_MF_DIRECT	GO:0016887~ATPase activity	55	1.478892175	0.001607945	ABCD4, EIF4A2, EIF4A1, DDX3X, ABCD3, DQX1, OLA1, ATP5C1, RUVBL2, LONP1, KIF1B, KIF21A, ABCC3, ABCG8, TOR3A, ABCG5, HSP90AA1, RALBP1, ATP6V1G1, KIF24, WRNIP1, ATP1B1, ATP5F1, ATP5J2, DDX39B, PEX6, PICK1, MYH9, CFTR, VCP, ATP5A1, ATP5K, ATP5J, ABCB9, ATP5H, ATP5O, ATP5L, ATP5B, ASNA1, ATP5E, HLTF, ATP5D, ABCB1A, ABCF1, DDX39, DYNC1H1, HSPA8, HSPA5, ATP13A1, SMARCA5, TOR1B, SMARCA2, PSMC5, MYO5B, AT…	3206	200	17446	1.496459763	0.971733407	0.0409564	0.039274527
GOTERM_MF_DIRECT	GO:0000287~magnesium ion binding	55	1.478892175	0.002040551	TOP2A, ARF1, MAST3, MAST2, PTEN, COMT, RPS6KA4, IMPA1, RPS6KA1, IDH3B, PAPOLA, PGM2, NUDT16, GLUL, PRKACB, IDH3A, ITPK1, YDJC, NME1, ERN2, PPM1A, PKM, PPA1, ILVBL, MTHFD2, PGP, TKT, DCTPP1, PRPS2, PDXK, NT5C3, PRPSAP1, HMGCL, STK38, ABL2, BPNT1, ADSS, MARK2, PRPS1L3, ATP9A, DUT, PKLR, ATP8B1, IDH3G, CSNK1A1, GSS, IDH1, IDH2, HPRT, ICK, SNRK, GCLC, WNK1, ALPI, FARSB	3206	202	17446	1.48164333	0.989181313	0.051384779	0.049274664
GOTERM_MF_DIRECT	GO:0001054~RNA polymerase I activity	8	0.215111589	0.002333945	ZNRD1, POLR1C, POLR1D, POLR2E, POLR2F, POLR2H, POLR2K, POLR2L	3206	12	17446	3.627781244	0.99436111	0.056788362	0.054456349
GOTERM_MF_DIRECT	GO:0016651~oxidoreductase activity, acting on NAD(P)H	8	0.215111589	0.002333945	NDUFS8, NDUFA5, AIFM1, NDUFS4, NDUFS3, NDUFS2, NDUFS1, NDUFV1	3206	12	17446	3.627781244	0.99436111	0.056788362	0.054456349
GOTERM_MF_DIRECT	GO:0044548~S100 protein binding	8	0.215111589	0.002333945	ANXA2, AHNAK, S100A1, S100A6, ATP2A2, IQGAP1, FGF1, EZR	3206	12	17446	3.627781244	0.99436111	0.056788362	0.054456349
GOTERM_MF_DIRECT	GO:0004177~aminopeptidase activity	13	0.349556332	0.00235764	ENPEP, CPQ, PEPD, DPP3, DPP4, NPEPPS, DNPEP, XPNPEP1, CTSL, ANPEP, LTA4H, LAP3, METAP2	3206	28	17446	2.526490509	0.994650209	0.056788362	0.054456349
GOTERM_MF_DIRECT	GO:0043295~glutathione binding	9	0.242000538	0.002410821	GSTM4, GSTM2, GSTA4, PTGES2, GSS, GSTP1, GSR, MGST1, GSTM7	3206	15	17446	3.265003119	0.995246287	0.057444938	0.055085962
GOTERM_MF_DIRECT	GO:0004386~helicase activity	38	1.021780048	0.002719336	EIF4A2, DDX6, EIF4A1, DDX5, DDX3X, DDX27, MCM7, DDX46, DDX24, DHX9, DQX1, DDX1, CHD8, CHD7, DDX21, CHD4, DHX32, RUVBL2, G3BP1, DHX36, HLTF, DHX15, EP400, DDX17, DDX39, ATRX, SMARCA5, DDX54, SMARCA2, GTF2F2, MOV10, DDX39B, MCM3, MCM5, MCM6, SNRNP200, SKIV2L2, MCM2	3206	129	17446	1.602973108	0.997604723	0.064106896	0.061474347
GOTERM_MF_DIRECT	GO:0042826~histone deacetylase binding	34	0.914224254	0.002807681	TOP2A, YWHAE, CEBPA, DNMT1, HSP90AB1, YWHAB, HDAC1, GMNN, AKAP8L, BHLHE41, PHB, HIF1A, YY1, NIPBL, ZNHIT1, CCND1, RBBP4, DHX36, HES1, CIR1, RAC1, KPNA2, WDTC1, HSP90AA1, XBP1, CBX5, PARP1, KLF4, SFPQ, NCOR1, SP1, HNRNPD, PKN2, INSM1	3206	112	17446	1.651936102	0.998031674	0.065492851	0.062803388
GOTERM_MF_DIRECT	GO:0003697~single-stranded DNA binding	27	0.726001613	0.003022835	MCM7, PRIM1, NUCKS1, YBX1, YBX3, PURB, PTBP1, PCBP1, LONP1, POLR2G, CNBP, ALYREF, RPA2, TSN, LRPPRC, NME1, HNRNPK, ERCC4, RPA3, NCL, SUB1, MCM6, SSBP1, SSBP2, NOL12, SSBP3, SSBP4	3206	83	17446	1.770182414	0.998779808	0.069777104	0.066911708
GOTERM_MF_DIRECT	GO:0008379~thioredoxin peroxidase activity	6	0.161333692	0.003148087	SEP15, PRDX3, PRDX2, PRDX5, FAM213B, PRDX1	3206	7	17446	4.66429017	0.999076339	0.070466276	0.067572579
GOTERM_MF_DIRECT	GO:0008121~ubiquinol-cytochrome-c reductase activity	6	0.161333692	0.003148087	UQCRB, UQCRQ, UQCRFS1, UQCR11, UQCR10, UQCRH	3206	7	17446	4.66429017	0.999076339	0.070466276	0.067572579
GOTERM_MF_DIRECT	GO:0008097~5S rRNA binding	6	0.161333692	0.003148087	RPL4, RPL5, RPL3, MRPL18, EEF2, RPL7	3206	7	17446	4.66429017	0.999076339	0.070466276	0.067572579
GOTERM_MF_DIRECT	GO:0004004~ATP-dependent RNA helicase activity	22	0.59155687	0.003226185	DDX17, EIF4A2, DDX39, EIF4A1, DDX6, DDX5, DDX3X, DDX27, DDX46, DDX24, DHX9, DQX1, DDX1, EIF4A3, DDX21, DDX54, DDX19B, DHX32, DDX39B, DHX36, DHX15, SNRNP200	3206	63	17446	1.900266366	0.999223554	0.071492262	0.068556434
GOTERM_MF_DIRECT	GO:0051879~Hsp90 protein binding	14	0.376445281	0.003840315	PTGES3, NR3C1, HIF1A, USP19, NASP, ARHGDIA, CDC37, CHORDC1, ERBB2, NUP62, RPS3, ULK1, KPNB1, PPID	3206	33	17446	2.308588064	0.999801857	0.084258795	0.08079871
GOTERM_MF_DIRECT	GO:0070034~telomerase RNA binding	9	0.242000538	0.004050277	TEP1, DKC1, GAR1, NHP2, HNRNPU, SNRPD3, HNRNPC, NOP10, SNRPB	3206	16	17446	3.060940424	0.999875803	0.087667371	0.084067312
GOTERM_MF_DIRECT	GO:0051920~peroxiredoxin activity	7	0.18822264	0.004074792	PRDX3, PRDX2, PRDX5, PRDX4, PRDX1, PARK7, PRDX6	3206	10	17446	3.809170306	0.999882396	0.087667371	0.084067312
GOTERM_MF_DIRECT	GO:0001102~RNA polymerase II activating transcription factor binding	15	0.40333423	0.005573023	ATF2, BEX2, JUN, SETD3, LDB1, CITED2, BHLHE41, NEUROD1, NCOR1, HNF4A, BHLHE40, CTNNB1, EP300, ZFPM1, NFE2L2	3206	38	17446	2.148028368	0.999995816	0.118485199	0.113619606
GOTERM_MF_DIRECT	GO:0003746~translation elongation factor activity	12	0.322667384	0.005667613	EIF5A, EEF1G, EEF1A1, EEF1B2, TSFM, ELOF1, EEF1D, TCEA1, EEF2, GTPBP1, PTMS, TUFM	3206	27	17446	2.418520829	0.999996612	0.118485199	0.113619606
GOTERM_MF_DIRECT	GO:0051537~2 iron, 2 sulfur cluster binding	12	0.322667384	0.005667613	ISCA1, GLRX5, FDX1, CISD1, UQCRFS1, CISD2, NDUFS1, CIAPIN1, NDUFV2, SDHB, XDH, CISD3	3206	27	17446	2.418520829	0.999996612	0.118485199	0.113619606
GOTERM_MF_DIRECT	GO:0002039~p53 binding	23	0.618445819	0.005821086	RNF20, GSK3B, NPM1, USP7, SMARCB1, KDM1A, USP10, EHMT2, CHD8, PTGES3, SETD7, TAF9, EHMT1, PTTG1IP, YBX1, RCHY1, EEF2, HSPD1, TEP1, TRP53, SMYD2, EP300, TAF1	3206	70	17446	1.787977899	0.999997593	0.119440067	0.114535262
GOTERM_MF_DIRECT	GO:0003725~double-stranded RNA binding	23	0.618445819	0.005821086	EIF4A1, MBNL1, HSP90AB1, TFRC, STRBP, ACTN1, DDX1, CLTC, DDX21, SLC3A2, HMGB1, TUBB4B, ELAVL1, TARBP2, HSPD1, YRDC, ILF3, TUBA1B, DHX36, DHX15, VIM, LSM14A, SIDT2	3206	70	17446	1.787977899	0.999997593	0.119440067	0.114535262
GOTERM_MF_DIRECT	GO:0008143~poly(A) binding	9	0.242000538	0.006430274	SYNCRIP, KHDRBS1, DDX3X, PABPN1, DDX1, PABPC4, EIF4A3, PABPC1, PAIP2	3206	17	17446	2.880885105	0.999999381	0.130729232	0.125360839
GOTERM_MF_DIRECT	GO:0003899~DNA-directed RNA polymerase activity	14	0.376445281	0.006887951	POLR2M, PRIM1, ZNRD1, POLR2B, POLR2C, POLR1C, POLR1D, POLR2E, POLR2F, POLR2G, POLR2H, POLR2J, POLR2K, POLR2L	3206	35	17446	2.176668746	0.999999777	0.138760905	0.13306269
GOTERM_MF_DIRECT	GO:0030957~Tat protein binding	6	0.161333692	0.007124694	DNAJA1, NPM1, GABARAPL1, SMARCB1, DLL1, ACTB	3206	8	17446	4.081253899	0.999999869	0.141995994	0.136164931
GOTERM_MF_DIRECT	GO:0001671~ATPase activator activity	8	0.215111589	0.007176693	RAB4A, DNAJB6, DNAJC10, TOR1AIP2, AHSA1, ATP1B3, RAB6A, ATP1B1	3206	14	17446	3.10952678	0.999999883	0.141995994	0.136164931
GOTERM_MF_DIRECT	GO:0005547~phosphatidylinositol-3,4,5-trisphosphate binding	15	0.40333423	0.007249964	NPM1, MYO10, GBF1, FAM21, INPPL1, HIP1R, DAPP1, IQGAP1, COMMD1, IQGAP2, ADAP1, MYO1B, PARD3, AKT1, OGT	3206	39	17446	2.092950717	0.999999901	0.14217628	0.136337814
GOTERM_MF_DIRECT	GO:0042301~phosphate ion binding	7	0.18822264	0.00757785	PNP, G6PC, PNP2, MTHFD2, GNG12, PTPRF, OTC	3206	11	17446	3.462882096	0.999999952	0.147302768	0.141253782
GOTERM_MF_DIRECT	GO:0004842~ubiquitin-protein transferase activity	78	2.097337994	0.009716143	RNF10, WDSUB1, UBE2D3, FBXO25, KEAP1, TNFAIP1, PRPF19, UBE2D2A, BACH1, UBE2L3, TRIM8, HERC2, RNF114, TRIM28, TRIM2, FBXO3, TRIM25, TRIM27, SKP1A, ZYG11B, RNF43, ZYG11A, WSB1, FBXW11, ZFP91, PJA2, RC3H2, RBX1, NAIP2, RNF167, NAIP5, CDC34, TRAF4, UBE2R2, PELI1, BIRC5, RBCK1, NAIP1, UHRF1, CUL3, UBR4, UBR3, RNF6, RCHY1, RNF4, RNF5, ANAPC11, HECTD1, RMND5A, HECTD3, RBBP6, TCEB1, RNF20, ANKIB1, MAP3K1…	3206	326	17446	1.301995109	1	0.185955094	0.178318851
GOTERM_MF_DIRECT	GO:0008327~methyl-CpG binding	9	0.242000538	0.009734111	MBD3, PRMT5, DNMT1, CHTOP, UHRF1, PRMT1, MBD2, ERH, ZBTB4	3206	18	17446	2.720835933	1	0.185955094	0.178318851
GOTERM_MF_DIRECT	GO:0001077~transcriptional activator activity, RNA polymerase II core promoter proximal region sequence-specific binding	66	1.77467061	0.010851235	FOXA1, ATF2, EHF, ONECUT2, NUCKS1, YBX1, NR3C1, HNF4A, CREB3L1, MYC, STK16, MYB, SOX9, JUNB, SOX4, SREBF1, KLF13, PAX6, FOS, POU3F2, ETV6, ELF1, PLSCR1, ELF3, ZFP292, IRF1, PREB, PPARA, ATF4, NFAT5, CEBPA, CEBPG, GATA3, HIF1A, NEUROD1, HLTF, CAMTA1, STAT6, ZBTB7B, ATOH1, ESRRA, TCF7L2, EGR1, JUN, JUND, STAT3, NFATC3, KLF4, PBX1, CTCFL, NFKB2, HNRNPK, KLF5, TEF, NFIA, SP1, NFIB, TRP53, NFIC, FOSB,…	3206	270	17446	1.330186456	1	0.203782507	0.195414182
GOTERM_MF_DIRECT	GO:0008289~lipid binding	66	1.77467061	0.010851235	FAAH, PITPNB, PITPNA, PEBP1, DBI, ATP5G3, FNBP1L, NR3C1, ATP5G2, CLINT1, ATP5G1, AP2A2, BAIAP2L2, SCP2, MCF2L, ANXA6, FFAR2, SH3GL1, SH3GLB1, STARD4, STARD5, STARD7, ACOT11, GOLPH3L, APOA1, APOA4, EPN1, RBP2, PARD3, PPARA, MGLL, GRB7, STOML2, VCP, MTTP, NOXO1, SNX3, SEC14L2, PGRMC1, SNX1, PGRMC2, SNX2, PACSIN2, S100A13, MVB12A, APOB, MARK2, SNX5, SNX6, ACBD5, PLEKHA1, BAD, STARD10, APOC3, PLEKHA8…	3206	270	17446	1.330186456	1	0.203782507	0.195414182
GOTERM_MF_DIRECT	GO:0023026~MHC class II protein complex binding	8	0.215111589	0.011346831	YWHAE, CD74, HSPA8, HSP90AA1, PKM, HSP90AB1, CD81, ATP1B1	3206	15	17446	2.902224995	1	0.209538141	0.200933461
GOTERM_MF_DIRECT	GO:0017127~cholesterol transporter activity	8	0.215111589	0.011346831	ABCG8, ABCG5, STARD4, STARD5, SCP2, APOA1, APOA4, APOB	3206	15	17446	2.902224995	1	0.209538141	0.200933461
GOTERM_MF_DIRECT	GO:0003988~acetyl-CoA C-acyltransferase activity	5	0.134444743	0.012432871	HADHB, HADHA, ACAA2, SCP2, ACAA1A	3206	6	17446	4.534726554	1	0.220240269	0.211196107
GOTERM_MF_DIRECT	GO:0036402~proteasome-activating ATPase activity	5	0.134444743	0.012432871	PSMC5, PSMC6, PSMC3, PSMC4, PSMC1	3206	6	17446	4.534726554	1	0.220240269	0.211196107
GOTERM_MF_DIRECT	GO:0050733~RS domain binding	5	0.134444743	0.012432871	SON, SARNP, SRSF1, U2AF1, SRSF5	3206	6	17446	4.534726554	1	0.220240269	0.211196107
GOTERM_MF_DIRECT	GO:0030619~U1 snRNA binding	5	0.134444743	0.012432871	ISG20, SNRNP70, SNRPC, PRPF8, SNRPA	3206	6	17446	4.534726554	1	0.220240269	0.211196107
GOTERM_MF_DIRECT	GO:0030620~U2 snRNA binding	5	0.134444743	0.012432871	ISG20, SNRPA1, SNRPD3, PRPF8, SNRPB	3206	6	17446	4.534726554	1	0.220240269	0.211196107
GOTERM_MF_DIRECT	GO:0016671~oxidoreductase activity, acting on a sulfur group of donors, disulfide as acceptor	7	0.18822264	0.012821755	TXN1, MSRA, TXNL1, DNAJC10, MSRB1, TXN2, ERO1L	3206	12	17446	3.174308588	1	0.220240269	0.211196107
GOTERM_MF_DIRECT	GO:1990381~ubiquitin-specific protease binding	7	0.18822264	0.012821755	BAG6, VCP, AMFR, DERL1, PARK7, MARCH6, VIMP	3206	12	17446	3.174308588	1	0.220240269	0.211196107
GOTERM_MF_DIRECT	GO:0035925~mRNA 3'-UTR AU-rich region binding	7	0.18822264	0.012821755	ZFP36, CPSF1, KHSRP, HNRNPD, ELAVL1, ZFP36L2, ZFP36L1	3206	12	17446	3.174308588	1	0.220240269	0.211196107
GOTERM_MF_DIRECT	GO:0036002~pre-mRNA binding	7	0.18822264	0.012821755	PTBP1, RBM14, DDX5, TRA2B, LSM1, SRSF2, SRSF6	3206	12	17446	3.174308588	1	0.220240269	0.211196107
GOTERM_MF_DIRECT	GO:0000978~RNA polymerase II core promoter proximal region sequence-specific DNA binding	84	2.258671686	0.012967383	EHF, GMEB2, SMARCB1, ONECUT2, CHD7, BHLHE41, CHD4, YBX1, CTCF, NR3C1, ETS2, ACTB, YY1, MYC, MYB, EP300, JUNB, TGIF1, SREBF1, SMARCC1, KLF13, SMARCC2, EED, H2AFZ, PAX6, FOS, FOXP4, POU3F2, SREBF2, ETV6, FOXP1, ELF1, ELF3, RFX6, SARNP, IRF1, TFAM, PPARA, ATF3, ATF4, NFAT5, CEBPA, ZFP148, SMARCD2, HDAC1, CEBPG, ASCL2, NEUROD1, RBBP4, HLTF, ZBTB7B, ZBTB7A, ATOH1, ESRRA, SMARCE1, MBD3, TCF7L2, JUN, JU…	3206	359	17446	1.273260269	1	0.220240269	0.211196107
GOTERM_MF_DIRECT	GO:0005504~fatty acid binding	11	0.295778435	0.013019619	FABP1, SH3GLB1, FABP2, FABP5, DGAT1, ACOX1, HNF4A, ARHGDIA, ALB, NME2, ADH5	3206	26	17446	2.302245789	1	0.220240269	0.211196107
GOTERM_MF_DIRECT	GO:0019869~chloride channel inhibitor activity	6	0.161333692	0.013618435	VAMP8, WNK1, STX8, STX7, CFTR, VTI1B	3206	9	17446	3.627781244	1	0.225212335	0.215963995
GOTERM_MF_DIRECT	GO:0047372~acylglycerol lipase activity	6	0.161333692	0.013618435	PNLIPRP2, LIPE, FAAH, ABHD16A, ABHD6, MGLL	3206	9	17446	3.627781244	1	0.225212335	0.215963995
GOTERM_MF_DIRECT	GO:0008430~selenium binding	6	0.161333692	0.013618435	SEP15, SELENBP1, PRDX2, GPX4, GPX3, SEPP1	3206	9	17446	3.627781244	1	0.225212335	0.215963995
GOTERM_MF_DIRECT	GO:0001205~transcriptional activator activity, RNA polymerase II distal enhancer sequence-specific binding	13	0.349556332	0.014460134	CDX1, BACH1, NFKB1, HCFC1, CUX1, FUBP1, SUB1, TCF3, TARDBP, NFE2L1, NFE2L2, NKX2-2, FOXA2	3206	34	17446	2.080639243	1	0.237360425	0.227613223
GOTERM_MF_DIRECT	GO:0008270~zinc ion binding	226	6.076902393	0.015291712	CDA, TES, ZMYND8, EHMT2, EHMT1, ZDHHC3, RNF114, HERC2, TRIM28, ZMIZ2, ANPEP, CHORDC1, TRIM25, TRIM27, PGLYRP1, MECR, SCAF11, SLC11A2, PRKCA, UPB1, 4931406C07RIK, RC3H2, RNF126, RNF128, EWSR1, UQCRC1, RBCK1, UQCRC2, SF1, ZFP622, ENPEP, MYCBP2, GATA6, BAZ2A, GATA3, BAZ2B, ADH5, ANAPC11, MBTD1, ADH4, ADH1, MICAL1, HLTF, S100A13, AMZ2, LTA4H, VAT1, EGR1, TRIP4, MICAL2, NR2F6, RNF103, ZZZ3, RPS29, PAM…	3206	1075	17446	1.144016597	1	0.249164955	0.238933001
GOTERM_MF_DIRECT	GO:0030170~pyridoxal phosphate binding	18	0.484001076	0.016963866	PDXK, DDC, OAT, ALAS1, PDXDC1, SHMT2, SHMT1, GOT2, GPT, SDSL, GCAT, PROSC, NFS1, SPTLC1, SPTLC2, MARC2, CTH, ALB	3206	55	17446	1.780910792	1	0.269432805	0.258368552
GOTERM_MF_DIRECT	GO:0050660~flavin adenine dinucleotide binding	22	0.59155687	0.016982408	ACADVL, MAOB, KDM1A, MAOA, TXNRD1, GSR, DHCR24, ETFA, SDHA, ACADSB, GFER, FMO5, POR, CYB5R3, ACADL, AIFM1, ACOX1, ACADM, ACAD11, XDH, DLD, ACADS	3206	72	17446	1.66273307	1	0.269432805	0.258368552
GOTERM_MF_DIRECT	GO:0048029~monosaccharide binding	8	0.215111589	0.017021928	GPI1, PFKL, TALDO1, PGLS, FUOM, TKT, FBP1, OGT	3206	16	17446	2.720835933	1	0.269432805	0.258368552
GOTERM_MF_DIRECT	GO:0042288~MHC class I protein binding	8	0.215111589	0.017021928	BCAP31, PDIA3, H2-T23, ATP5B, VCP, TUBB5, ATP5A1, DERL1	3206	16	17446	2.720835933	1	0.269432805	0.258368552
GOTERM_MF_DIRECT	GO:0030145~manganese ion binding	16	0.430223178	0.017942729	B4GALT1, GALNT2, GALNT1, SLC11A2, PEPD, SOD2, PPM1A, HMGCL, IMPA1, XPNPEP1, PAPOLA, ABL2, NUDT16, LAP3, CDIPT, GLUL	3206	47	17446	1.852484039	1	0.281993531	0.270413471
GOTERM_MF_DIRECT	GO:0004601~peroxidase activity	12	0.322667384	0.018074908	PRDX3, PRDX2, GPX2, PRDX5, PRDX4, GPX1, GPX4, GPX3, PRDX1, CAT, PRDX6, TXNDC17	3206	31	17446	2.106453625	1	0.28207039	0.270487175
GOTERM_MF_DIRECT	GO:0004812~aminoacyl-tRNA ligase activity	14	0.376445281	0.018452682	WARS, VARS, SARS, TARS, EPRS, NARS, LARS2, KARS, RARS, MARS, GARS, IARS, FARSA, FARSB	3206	39	17446	1.95342067	1	0.285952051	0.274209435
GOTERM_MF_DIRECT	GO:0000149~SNARE binding	20	0.537778973	0.018652574	NAPA, SNAP25, NBAS, ANKRD27, STX17, EXOC3L4, STX16, STX8, STXBP1, GOSR2, STX7, CPLX2, CPLX1, ADCY6, VAMP8, SYT11, STX5A, STX3, VTI1B, VAMP3	3206	64	17446	1.700522458	1	0.287042387	0.275254997
GOTERM_MF_DIRECT	GO:0051787~misfolded protein binding	7	0.18822264	0.020161794	BAG6, DNAJC3, SDF2L1, HSPA5, EDEM1, DNAJC10, HSPD1	3206	13	17446	2.930131004	1	0.305986404	0.293421078
GOTERM_MF_DIRECT	GO:0035497~cAMP response element binding	7	0.18822264	0.020161794	ATF2, JUN, ATF6B, CREB3L3, CREB3L4, CREB3L1, ATF6	3206	13	17446	2.930131004	1	0.305986404	0.293421078
GOTERM_MF_DIRECT	GO:0005080~protein kinase C binding	18	0.484001076	0.020297835	DSP, TOP2A, COPB2, SDC4, GLRX3, SRC, PRKCSH, ADD3, MARCKS, C1QBP, PARD3, SRSF2, AKT1, PICK1, RBCK1, PDLIM5, SQSTM1, YWHAG	3206	56	17446	1.749108814	1	0.305986404	0.293421078
GOTERM_MF_DIRECT	GO:0048306~calcium-dependent protein binding	21	0.564667921	0.020870178	SNAP25, DDX5, TSG101, PDCD6IP, ANXA2, S100A1, ANXA4, PDCD6, CPLX2, SYN2, MYO1D, HNRNPM, CLN3, ANXA6, S100A6, CHP1, CALM3, CALM1, CALM2, S100A11, SEC31A	3206	69	17446	1.656161002	1	0.311544929	0.298751342
GOTERM_MF_DIRECT	GO:0034513~box H/ACA snoRNA binding	4	0.107555795	0.021369508	DKC1, GAR1, NHP2, NOP10	3206	4	17446	5.441671865	1	0.311544929	0.298751342
GOTERM_MF_DIRECT	GO:0005047~signal recognition particle binding	4	0.107555795	0.021369508	SRP72, SRPR, SRP68, SRP9	3206	4	17446	5.441671865	1	0.311544929	0.298751342
GOTERM_MF_DIRECT	GO:0000104~succinate dehydrogenase activity	4	0.107555795	0.021369508	SDHC, SDHD, SDHA, SDHB	3206	4	17446	5.441671865	1	0.311544929	0.298751342
GOTERM_MF_DIRECT	GO:0050815~phosphoserine binding	4	0.107555795	0.021369508	YWHAE, YWHAB, NEDD4, PIN1	3206	4	17446	5.441671865	1	0.311544929	0.298751342
GOTERM_MF_DIRECT	GO:0051539~4 iron, 4 sulfur cluster binding	14	0.376445281	0.022857479	ISCA1, IREB2, SDHB, NUBP1, NDUFS8, NDUFS7, POLD1, DPYD, REV3L, NDUFS2, ACO1, NDUFS1, ACO2, NDUFV1	3206	40	17446	1.904585153	1	0.331059962	0.317464991
GOTERM_MF_DIRECT	GO:0019900~kinase binding	26	0.699112665	0.02395436	PFKFB2, ITGB1, CEBPA, HSP90AB1, CAB39, SRC, SLC2A1, PEBP1, PARK7, PRDX3, PRPSAP1, UBQLN1, RPS3, CHP1, PRKCD, NAP1L1, MOB4, DLG1, PFKL, CEACAM1, CDC37, TAX1BP1, CTNNB1, VIM, ATF5, FOXA2	3206	92	17446	1.537863788	1	0.344693904	0.330539055
GOTERM_MF_DIRECT	GO:0034237~protein kinase A regulatory subunit binding	8	0.215111589	0.024436086	ARFGEF1, AKAP11, KCNQ1, AKAP9, AKAP7, PRKACA, EZR, PJA2	3206	17	17446	2.56078676	1	0.347117738	0.332863354
GOTERM_MF_DIRECT	GO:0003995~acyl-CoA dehydrogenase activity	8	0.215111589	0.024436086	ACADVL, ACADL, ACOX1, ETFA, ACADM, ACAD11, ACADS, ACADSB	3206	17	17446	2.56078676	1	0.347117738	0.332863354
GOTERM_MF_DIRECT	GO:0042393~histone binding	33	0.887335305	0.024610594	ANP32A, UHRF1, ZMYND8, CHD8, BAZ2A, MYSM1, PHF21B, CKS1B, CTSL, WDTC1, RNF20, NPM1, H3F3B, PHF12, PIH1D1, H3F3A, H2AFX, ATRX, SMARCA5, ELP2, BAZ1B, SMARCA2, CTCFL, DNAJC2, NASP, NCL, CKS2, ANP32E, NCAPD2, ANP32B, ZMYND11, PTMA, MCM2	3206	124	17446	1.448186867	1	0.347369912	0.333105172
GOTERM_MF_DIRECT	GO:0004722~protein serine/threonine phosphatase activity	17	0.457112127	0.025178591	PPP1R15B, MTMR3, PPTC7, PTEN, PPP2R2A, PPM1J, PPM1G, PPP1CA, TIMM50, PPP1CB, CTDNEP1, PPP2CA, PPM1A, PPP1CC, PPP2CB, PPP3CA, PPP2R1A	3206	53	17446	1.745441919	1	0.353137713	0.33863612
GOTERM_MF_DIRECT	GO:0030234~enzyme regulator activity	9	0.242000538	0.027025852	PRPSAP1, PSMD2, PSMD3, PSMD1, CALM3, GCLM, CALM1, COX6A1, CALM2	3206	21	17446	2.332145085	1	0.376662191	0.361194565
GOTERM_MF_DIRECT	GO:0008536~Ran GTPase binding	12	0.322667384	0.029029384	RANBP1, RANBP3, XPO1, XPO6, NUP50, CSE1L, BIRC5, RANGRF, RANGAP1, TNPO2, KPNB1, IPO5	3206	33	17446	1.978789769	1	0.402056967	0.385546505
GOTERM_MF_DIRECT	GO:0008553~hydrogen-exporting ATPase activity, phosphorylative mechanism	7	0.18822264	0.02990062	ATP6V1G1, ATP6V0B, ATP5E, ATP6V0D1, ATP6V1E1, ATP6V1C1, ATP5L	3206	14	17446	2.720835933	1	0.407124759	0.390406188
GOTERM_MF_DIRECT	GO:0015175~neutral amino acid transmembrane transporter activity	7	0.18822264	0.02990062	SLC36A1, SLC7A5, SLC6A19, SLC7A9, SLC3A2, SLC1A4, SLC1A5	3206	14	17446	2.720835933	1	0.407124759	0.390406188
GOTERM_MF_DIRECT	GO:0008144~drug binding	30	0.806668459	0.029946451	TOP2A, PDXK, HSP90AB1, PNP2, GSTP1, NR1I2, HMGB2, ATP5O, PPP3CA, ADH1, PNP, FNTA, NPC1L1, NAMPT, SLC18A2, HMGCS1, CHKA, NME2, CYP4B1, ATP1B1, FABP1, FKBP1A, EEF1A1, P2RX4, CYP2C66, GSTA4, CYP2C65, FASN, ALB, PPARA	3206	112	17446	1.457590678	1	0.407124759	0.390406188
GOTERM_MF_DIRECT	GO:0032947~protein complex scaffold	15	0.40333423	0.032638209	MAP2K2, AKAP7, SLC9A3R1, DLG1, AKAP11, CHCHD3, CNOT1, RB1CC1, AKAP9, LAMTOR2, LAMTOR1, LAMTOR4, LAMTOR3, TNRC6A, LAMTOR5	3206	46	17446	1.774458217	1	0.441013846	0.422903621
GOTERM_MF_DIRECT	GO:0019001~guanyl nucleotide binding	8	0.215111589	0.033791888	GNA13, GNAO1, GNA11, GNAQ, GNAI3, GNAS, RAB5A, GNAI2	3206	18	17446	2.418520829	1	0.450214947	0.431726878
GOTERM_MF_DIRECT	GO:0017091~AU-rich element binding	8	0.215111589	0.033791888	TIAL1, EXOSC7, TIA1, ZFP36, ELAVL1, ZFP36L2, ZFP36L1, HNRNPA0	3206	18	17446	2.418520829	1	0.450214947	0.431726878
GOTERM_MF_DIRECT	GO:0003755~peptidyl-prolyl cis-trans isomerase activity	14	0.376445281	0.033928654	FKBP11, PPIL1, FKBP2, FKBP1A, PPIF, FKBP8, PIN1, PIN4, PPIG, FKBP4, PPIB, PPIA, PPID, NKTR	3206	42	17446	1.813890622	1	0.450214947	0.431726878
GOTERM_MF_DIRECT	GO:0008092~cytoskeletal protein binding	20	0.537778973	0.034480249	ACTR2, GABARAPL1, MAP3K1, B4GALT1, DST, ANXA2, WASL, DYNLL2, CORO1B, SLC8A1, CDH1, PACSIN2, PICK1, ALDOC, CAPN1, ALDOB, EZR, ALDOA, DBN1, PLEC	3206	68	17446	1.600491725	1	0.454810897	0.436134096
GOTERM_MF_DIRECT	GO:0043130~ubiquitin binding	22	0.59155687	0.034993116	TOP2A, TSG101, UBXN1, UBXN2A, FAF1, ADRM1, AUP1, CKS1B, D17WSU92E, DNAJC2, NBR1, NUP62, UBE2N, MVB12A, CKS2, TAX1BP1, RBCK1, BUB3, SQSTM1, OPTN, VPS28, TRP53INP2	3206	77	17446	1.55476339	1	0.458844643	0.440002196
GOTERM_MF_DIRECT	GO:0034450~ubiquitin-ubiquitin ligase activity	6	0.161333692	0.036148936	AMFR, UBE4B, PRPF19, UBE2K, RBX1, ANAPC11	3206	11	17446	2.968184654	1	0.468777664	0.449527317
GOTERM_MF_DIRECT	GO:0016597~amino acid binding	11	0.295778435	0.036563436	GCHFR, TPH1, DDC, MAT2A, KARS, SHMT2, SHMT1, CAD, GFPT1, GOT2, OTC	3206	30	17446	1.995279684	1	0.468777664	0.449527317
GOTERM_MF_DIRECT	GO:0017134~fibroblast growth factor binding	10	0.268889486	0.036591719	HSPA9, CEP57, FGFBP1, RPS19, S100A13, RPS2, THBS1, FGFR3, GLG1, FGFRL1	3206	26	17446	2.092950717	1	0.468777664	0.449527317
GOTERM_MF_DIRECT	GO:0061630~ubiquitin protein ligase activity	48	1.290669535	0.036596812	UHRF1, CUL3, UBR3, RNF6, PRPF19, RNF4, ANAPC11, CDC42, HECTD1, RNF114, MED10, TRIM2, HLTF, RBBP6, SKP1A, RNF44, ANKIB1, UBE2B, UBE2C, FBXW11, AMFR, MSL2, WWP2, UBE4B, UBE2G1, PJA2, RBX1, CDK8, RNF145, UBE2W, RNF126, CDC34, RNF128, UBE2R2, UBE2S, NEURL3, RFWD2, RNF149, NEDD4, UBE2N, UBE2V2, PELI1, RNF181, UBE2V1, UBE2K, CUL4B, ANAPC2, RNF220	3206	199	17446	1.312564068	1	0.468777664	0.449527317
GOTERM_MF_DIRECT	GO:0046983~protein dimerization activity	46	1.236891638	0.038426222	THRA, PEF1, PDCD6, BHLHE41, DBI, GATA3, NR3C1, HIF1A, ASCL2, PYCARD, NEUROD1, PPP2CA, PPP3CA, PRDX5, AIFM1, MYC, POLR2C, MLX, HES1, POLR2J, ATOH1, BOK, MCL1, SREBF1, HES6, PDCD6IP, NUP210, FBXW11, STAT3, HPS4, ANO6, ANO7, BHLHA15, USF2, SYN2, SREBF2, DNM1, MLXIPL, CEACAM1, BHLHE40, ID1, POLR1C, POLR1D, ID3, GARS, TCF3	3206	190	17446	1.317457399	1	0.489382226	0.469285754
GOTERM_MF_DIRECT	GO:0003677~DNA binding	368	9.8951331	0.041643527	APP, ATF2, EHF, SMARCB1, HNRNPU, MKI67, BACH1, RPL7, PNN, CREB3L3, TRIM28, CREB3L4, CREB3L1, MYC, GPBP1, MYB, LONP1, BBX, STRA13, SOX9, TRIM27, JUNB, IER2, SOX4, TMPO, HES6, SMARCC1, SMARCC2, SOX13, BHLHA15, RC3H2, SRRM1, THAP4, ZFP292, RFX6, SUB1, XRN2, TFAM, TBPL1, PREB, ATF5, ZFPM1, ATF6, ATF3, CGGBP1, ATF4, CASZ1, SET, DHX9, TSHZ1, GATA6, BAZ2A, GATA3, BAZ2B, ZBTB4, HIF1A, CHTF8, PCBP1, PRDM1…	3206	1847	17446	1.084209662	1	0.523228014	0.501741665
GOTERM_MF_DIRECT	GO:0070742~C2H2 zinc finger domain binding	7	0.18822264	0.042269813	U2AF2, EHMT2, ZXDB, ZXDC, MBD2, TAF9, EHMT1	3206	15	17446	2.53944687	1	0.523228014	0.501741665
GOTERM_MF_DIRECT	GO:0050661~NADP binding	13	0.349556332	0.042465932	IDH1, GSR, HMGCR, PGD, FMO5, TM7SF2, GRHPR, POR, DPYD, CAT, G6PDX, DHCR7, GAPDH	3206	39	17446	1.813890622	1	0.523228014	0.501741665
GOTERM_MF_DIRECT	GO:0097157~pre-mRNA intronic binding	5	0.134444743	0.04250047	HNRNPL, HNRNPA2B1, EP300, SOX9, PRPF8	3206	8	17446	3.401044916	1	0.523228014	0.501741665
GOTERM_MF_DIRECT	GO:1990405~protein antigen binding	5	0.134444743	0.04250047	PPP2CA, HNRNPM, EP400, EP300, H2-AB1	3206	8	17446	3.401044916	1	0.523228014	0.501741665
GOTERM_MF_DIRECT	GO:0044389~ubiquitin-like protein ligase binding	5	0.134444743	0.04250047	XBP1, VCP, PTPRN, TRIP4, CDK5RAP3	3206	8	17446	3.401044916	1	0.523228014	0.501741665
GOTERM_MF_DIRECT	GO:0051219~phosphoprotein binding	16	0.430223178	0.043464673	YWHAE, YWHAB, SRC, PRKCSH, CSNK1A1, PIH1D1, ARRB1, PIK3R1, IGF2R, TOX3, THRAP3, BAG1, FKBP4, CD44, LRP11, PAFAH1B1	3206	52	17446	1.674360574	1	0.532142073	0.510289669
GOTERM_MF_DIRECT	GO:0005507~copper ion binding	18	0.484001076	0.044877664	CUTA, PRNP, AHCY, COX17, SLC11A2, APOA4, PARK7, MT1, COMMD1, ATOX1, SOD1, P2RX4, HEPH, TRP53, S100A13, ANG, ADNP, PAM	3206	61	17446	1.605739239	1	0.532607678	0.510736153
GOTERM_MF_DIRECT	GO:0070006~metalloaminopeptidase activity	8	0.215111589	0.045250438	NPEPPS, ENPEP, DNPEP, RNPEPL1, XPNPEP1, ANPEP, LTA4H, METAP2	3206	19	17446	2.291230259	1	0.532607678	0.510736153
GOTERM_MF_DIRECT	GO:0001540~beta-amyloid binding	11	0.295778435	0.045367497	CST3, BACE1, OLFM1, CD74, BACE2, TM2D1, APOA1, APBA3, HSD17B10, ITM2B, ITM2C	3206	31	17446	1.930915823	1	0.532607678	0.510736153
GOTERM_MF_DIRECT	GO:0004332~fructose-bisphosphate aldolase activity	4	0.107555795	0.046146514	ALDOART1, ALDOC, ALDOB, ALDOA	3206	5	17446	4.353337492	1	0.532607678	0.510736153
GOTERM_MF_DIRECT	GO:0051022~Rho GDP-dissociation inhibitor binding	4	0.107555795	0.046146514	CDC42, HSP90AA1, RAC1, RHOA	3206	5	17446	4.353337492	1	0.532607678	0.510736153
GOTERM_MF_DIRECT	GO:1990932~5.8S rRNA binding	4	0.107555795	0.046146514	RPS9, RPL6, RPS13, RPL19	3206	5	17446	4.353337492	1	0.532607678	0.510736153
GOTERM_MF_DIRECT	GO:0070061~fructose binding	4	0.107555795	0.046146514	PFKL, ALDOB, SLC2A5, ALDOA	3206	5	17446	4.353337492	1	0.532607678	0.510736153
GOTERM_MF_DIRECT	GO:0047391~alkylglycerophosphoethanolamine phosphodiesterase activity	4	0.107555795	0.046146514	GNA11, GNAQ, GNB1, GNAS	3206	5	17446	4.353337492	1	0.532607678	0.510736153
GOTERM_MF_DIRECT	GO:0070087~chromo shadow domain binding	4	0.107555795	0.046146514	NIPBL, TRIM28, ATRX, LBR	3206	5	17446	4.353337492	1	0.532607678	0.510736153
GOTERM_MF_DIRECT	GO:0001882~nucleoside binding	4	0.107555795	0.046146514	CDA, PNP, PNP2, ACTN4	3206	5	17446	4.353337492	1	0.532607678	0.510736153
GOTERM_MF_DIRECT	GO:0003724~RNA helicase activity	4	0.107555795	0.046146514	DDX5, DDX21, SKIV2L, SKIV2L2	3206	5	17446	4.353337492	1	0.532607678	0.510736153
GOTERM_MF_DIRECT	GO:0000976~transcription regulatory region sequence-specific DNA binding	16	0.430223178	0.050682863	EGR1, ZFP148, KDM3A, THRA, CBX3, HDAC1, GATA3, NFKB1, SFPQ, CREB3L3, TNRC18, SOX9, ATF6, SOX4, ATF3, NFE2L2	3206	53	17446	1.642768865	1	0.581933805	0.558036704
GOTERM_MF_DIRECT	GO:0044212~transcription regulatory region DNA binding	54	1.452003227	0.052115687	FOXA1, RNF10, GABPB2, KDM1A, THRA, GMNN, HMGB2, ASH2L, ARRB1, CTCF, TTF1, YY1, HNF4A, CREB3L1, SOX9, SREBF1, H2AFY, ARID5B, PAX6, FOS, SREBF2, SFPQ, NCOR1, RFX6, ATF5, ATF3, ATF4, CEBPA, ATF6B, HDAC1, TAF9, GATA6, PHB, GATA3, RXRA, DHX36, TCF7L2, EGR1, XBP1, JUN, JUND, CDX1, STAT3, KLF4, SMARCA2, NFKB1, CTCFL, HNRNPL, CDK9, SP1, TRP53, CTNNB1, FOXA3, FOXA2	3206	233	17446	1.261160003	1	0.595300839	0.57085482
GOTERM_MF_DIRECT	GO:0051721~protein phosphatase 2A binding	12	0.322667384	0.053272242	IGBP1, PPP2CA, PPME1, CPD, TRP53, EIF4EBP1, AKT1, PPP2R2A, VIM, HMGCR, ARPP19, STRN4	3206	36	17446	1.813890622	1	0.605391227	0.580530847
GOTERM_MF_DIRECT	GO:0070491~repressing transcription factor binding	11	0.295778435	0.055497234	CBX5, CTBP1, HDAC1, ZFP703, HNF4A, MYC, GMNN, CTNNB1, SRI, PARK7, TCF3	3206	32	17446	1.870574704	1	0.624273456	0.598637678
GOTERM_MF_DIRECT	GO:0016620~oxidoreductase activity, acting on the aldehyde or oxo group of donors, NAD or NADP as acceptor	11	0.295778435	0.055497234	ALDH3A2, ADH4, ALDH2, ALDH1B1, ALDH3B1, ALDH1A1, ALDH16A1, ALDH18A1, GAPDH, ALDH1A7, ALDH9A1	3206	32	17446	1.870574704	1	0.624273456	0.598637678
GOTERM_MF_DIRECT	GO:0004653~polypeptide N-acetylgalactosaminyltransferase activity	7	0.18822264	0.057418545	GALNT12, GALNT7, GALNT6, GALNT4, GALNT2, GALNT1, GALNT10	3206	16	17446	2.380731441	1	0.636197475	0.610072037
GOTERM_MF_DIRECT	GO:0070577~lysine-acetylated histone binding	7	0.18822264	0.057418545	BRD3, BRD2, PSME4, BAZ2A, PHIP, BAZ1B, TAF1	3206	16	17446	2.380731441	1	0.636197475	0.610072037
GOTERM_MF_DIRECT	GO:0052890~oxidoreductase activity, acting on the CH-CH group of donors, with a flavin as acceptor	7	0.18822264	0.057418545	ACADVL, ACADL, ACOX1, ETFA, ACADM, ACAD11, ACADSB	3206	16	17446	2.380731441	1	0.636197475	0.610072037
GOTERM_MF_DIRECT	GO:0003756~protein disulfide isomerase activity	8	0.215111589	0.058924314	PDIA3, ERP44, QSOX1, P4HB, PDIA6, PDIA5, TXNDC5, ERO1L	3206	20	17446	2.176668746	1	0.646417223	0.619872112
GOTERM_MF_DIRECT	GO:0042974~retinoic acid receptor binding	8	0.215111589	0.058924314	MED25, SNW1, RXRA, NCOR1, CTBP2, CNOT1, NSD1, ACTN4	3206	20	17446	2.176668746	1	0.646417223	0.619872112
GOTERM_MF_DIRECT	GO:0016746~transferase activity, transferring acyl groups	40	1.075557946	0.061300153	AGPAT5, ALAS1, LPGAT1, ACAA2, MOGAT2, ZDHHC20, ACAA1A, AGPAT1, SAT1, ACNAT1, AGPAT2, OSGEP, AGPAT3, ZDHHC3, ACAT2, ACAT1, SPTLC1, CPT2, SPTLC2, SCP2, EP300, GGT1, TGM2, NAA50, CPT1A, DGAT2, NAA10, DGAT1, ELP3, HADHB, PLA2G16, NAT8, SOAT1, ZDHHC9, SOAT2, LPCAT3, NMT1, NAGS, CRAT, TAF1	3206	167	17446	1.303394459	1	0.669168176	0.641688797
GOTERM_MF_DIRECT	GO:0061133~endopeptidase activator activity	5	0.134444743	0.065606098	PSMD14, ADRM1, PSME1, PSME2, ELP2	3206	9	17446	3.023151036	1	0.695612987	0.667047652
GOTERM_MF_DIRECT	GO:0043023~ribosomal large subunit binding	5	0.134444743	0.065606098	RBM3, NPM1, EIF6, OLA1, EIF1A	3206	9	17446	3.023151036	1	0.695612987	0.667047652
GOTERM_MF_DIRECT	GO:0019887~protein kinase regulator activity	5	0.134444743	0.065606098	HSP90AB1, APC, KIDINS220, CDC37, CSNK2B	3206	9	17446	3.023151036	1	0.695612987	0.667047652
GOTERM_MF_DIRECT	GO:0015194~L-serine transmembrane transporter activity	5	0.134444743	0.065606098	SERINC1, SLC1A4, SLC1A5, SERINC3, SERINC2	3206	9	17446	3.023151036	1	0.695612987	0.667047652
GOTERM_MF_DIRECT	GO:0008190~eukaryotic initiation factor 4E binding	5	0.134444743	0.065606098	DDX3X, LARP1, EIF4EBP1, EIF4G1, RBX1	3206	9	17446	3.023151036	1	0.695612987	0.667047652
GOTERM_MF_DIRECT	GO:0016780~phosphotransferase activity, for other substituted phosphate groups	5	0.134444743	0.065606098	EPT1, CHPT1, CEPT1, CDIPT, CRLS1	3206	9	17446	3.023151036	1	0.695612987	0.667047652
GOTERM_MF_DIRECT	GO:0035035~histone acetyltransferase binding	11	0.295778435	0.067004995	EGR1, EID1, PCNA, CITED2, SP1, TRP53, TRIP4, PAX6, HIF1A, ZBTB7A, ETS1	3206	33	17446	1.813890622	1	0.707062234	0.678026736
GOTERM_MF_DIRECT	GO:0003727~single-stranded RNA binding	13	0.349556332	0.070896754	CBX7, CBX6, THRA, STRBP, CNBP, MSI2, HMGB1, JMJD6, HNRNPF, LONP1, POLR2G, SNRPC, LSM14A	3206	42	17446	1.684327006	1	0.744583914	0.714007589
GOTERM_MF_DIRECT	GO:0043024~ribosomal small subunit binding	6	0.161333692	0.073217093	PTCD3, NPM1, DDX3X, EIF4H, EIF4B, NME1	3206	13	17446	2.511540861	1	0.751153137	0.720307047
GOTERM_MF_DIRECT	GO:0030898~actin-dependent ATPase activity	6	0.161333692	0.073217093	MYO1D, MYL6, MYO1B, MYO10, MYH14, MYH9	3206	13	17446	2.511540861	1	0.751153137	0.720307047
GOTERM_MF_DIRECT	GO:0044183~protein binding involved in protein folding	6	0.161333692	0.073217093	CCT6A, CCT3, CD74, CCT2, DNAJB6, PFDN1	3206	13	17446	2.511540861	1	0.751153137	0.720307047
GOTERM_MF_DIRECT	GO:0042805~actinin binding	6	0.161333692	0.073217093	HNRNPK, MICALL2, LMO7, PROM1, PDLIM5, NFKB1	3206	13	17446	2.511540861	1	0.751153137	0.720307047
GOTERM_MF_DIRECT	GO:0046873~metal ion transmembrane transporter activity	6	0.161333692	0.073217093	SLC39A9, SLC39A11, SLC39A5, SLC39A7, SLC39A14, SLC39A4	3206	13	17446	2.511540861	1	0.751153137	0.720307047
GOTERM_MF_DIRECT	GO:0005543~phospholipid binding	23	0.618445819	0.074320551	PRKCI, FAAH, BAD, PITPNB, PITPNA, PLA2G2A, GOT2, HIP1R, APOC3, AGAP1, APOA1, NBEAL2, FABP1, BAIAP2L2, DAB1, BDH1, CPS1, MAP1B, NUP62, APOB, SPTBN1, OTC, PICALM	3206	88	17446	1.422255147	1	0.757624541	0.726512703
GOTERM_MF_DIRECT	GO:0016773~phosphotransferase activity, alcohol group as acceptor	8	0.215111589	0.074873544	G6PC, MVK, HKDC1, FAM20B, ADK, GALK2, HK2, GALK1	3206	21	17446	2.073017853	1	0.757624541	0.726512703
GOTERM_MF_DIRECT	GO:0000993~RNA polymerase II core binding	8	0.215111589	0.074873544	2700060E02RIK, ELOF1, CTR9, WAC, SMYD2, ELP2, ELP3, SMYD3	3206	21	17446	2.073017853	1	0.757624541	0.726512703
GOTERM_MF_DIRECT	GO:0048037~cofactor binding	7	0.18822264	0.075408977	ACLY, PHYH, UROS, BIRC5, ASNS, SUCLG1, TKT	3206	17	17446	2.240688415	1	0.759574055	0.72838216
GOTERM_MF_DIRECT	GO:0043559~insulin binding	4	0.107555795	0.079860156	PIK3R1, C2CD2L, IGF1R, HSPD1	3206	6	17446	3.627781244	1	0.776184678	0.744310668
GOTERM_MF_DIRECT	GO:0031749~D2 dopamine receptor binding	4	0.107555795	0.079860156	CLIC6, PPP1R1B, DNM1, DNM2	3206	6	17446	3.627781244	1	0.776184678	0.744310668
GOTERM_MF_DIRECT	GO:0015093~ferrous iron transmembrane transporter activity	4	0.107555795	0.079860156	SLC25A28, SLC11A2, SLC40A1, SLC39A14	3206	6	17446	3.627781244	1	0.776184678	0.744310668
GOTERM_MF_DIRECT	GO:0046975~histone methyltransferase activity (H3-K36 specific)	4	0.107555795	0.079860156	SETD3, NSD1, SMYD2, ASH1L	3206	6	17446	3.627781244	1	0.776184678	0.744310668
GOTERM_MF_DIRECT	GO:0001159~core promoter proximal region DNA binding	4	0.107555795	0.079860156	HNRNPK, NFIC, EP300, NKX2-2	3206	6	17446	3.627781244	1	0.776184678	0.744310668
GOTERM_MF_DIRECT	GO:0004300~enoyl-CoA hydratase activity	4	0.107555795	0.079860156	HADHB, HADHA, ECHS1, EHHADH	3206	6	17446	3.627781244	1	0.776184678	0.744310668
GOTERM_MF_DIRECT	GO:0008308~voltage-gated anion channel activity	4	0.107555795	0.079860156	GPR89, VDAC3, VDAC2, VDAC1	3206	6	17446	3.627781244	1	0.776184678	0.744310668
GOTERM_MF_DIRECT	GO:0016628~oxidoreductase activity, acting on the CH-CH group of donors, NAD or NADP as acceptor	4	0.107555795	0.079860156	DHCR24, DHCR7, LBR, TM7SF2	3206	6	17446	3.627781244	1	0.776184678	0.744310668
GOTERM_MF_DIRECT	GO:0004497~monooxygenase activity	27	0.726001613	0.082384544	YWHAE, TPH1, YWHAB, CYP3A11, CYP3A13, CYP2C55, YWHAQ, CYP2B10, MICAL1, CYP4V3, YWHAG, CYP2J6, CYP4B1, MICAL2, CYP3A25, CYP2C29, FMO5, CYP4F13, CYP51, CYP4F14, CYP2D26, CYP4F16, CYP2C68, CYP2C66, CYP2C65, CYP2S1, PAM	3206	108	17446	1.360417966	1	0.795092356	0.762441902
GOTERM_MF_DIRECT	GO:0016791~phosphatase activity	29	0.779779511	0.085429432	MTMR3, PTPRN, PTEN, PTPRK, DUSP18, ATP1A1, DUSP16, NT5C3, PTPRF, PTPRG, NT5C, PPP1CB, DUSP11, PPP1CC, ACP1, PTPRN2, DUSP1, SACM1L, SSH2, PPP1CA, PTPRD, DUSP22, CTDNEP1, PTP4A2, MINPP1, CTDSP2, PGP, FBP1, FBP2	3206	118	17446	1.337360035	1	0.795092356	0.762441902
GOTERM_MF_DIRECT	GO:0016779~nucleotidyltransferase activity	22	0.59155687	0.088425991	CDS1, ZCCHC11, CMAS, PCYT2, GALT, PRIM1, UAP1, PAPSS2, PAPSS1, GMPPB, POLB, YRDC, CHRAC1, UGP2, POLR2B, POLD1, UAP1L1, GMPPA, POLD2, REV3L, PAPOLA, POLR2G	3206	85	17446	1.408432718	1	0.795092356	0.762441902
GOTERM_MF_DIRECT	GO:0016508~long-chain-enoyl-CoA hydratase activity	3	0.080666846	0.088831346	HADHB, HADHA, HSD17B4	3206	3	17446	5.441671865	1	0.795092356	0.762441902
GOTERM_MF_DIRECT	GO:0030250~guanylate cyclase activator activity	3	0.080666846	0.088831346	GUCA2B, RUNDC3A, GUCA2A	3206	3	17446	5.441671865	1	0.795092356	0.762441902
GOTERM_MF_DIRECT	GO:0070644~vitamin D response element binding	3	0.080666846	0.088831346	RXRA, VDR, TCF3	3206	3	17446	5.441671865	1	0.795092356	0.762441902
GOTERM_MF_DIRECT	GO:0031800~type 3 metabotropic glutamate receptor binding	3	0.080666846	0.088831346	CALM3, CALM1, CALM2	3206	3	17446	5.441671865	1	0.795092356	0.762441902
GOTERM_MF_DIRECT	GO:0004466~long-chain-acyl-CoA dehydrogenase activity	3	0.080666846	0.088831346	ACADVL, ACADL, ACAD11	3206	3	17446	5.441671865	1	0.795092356	0.762441902
GOTERM_MF_DIRECT	GO:0016401~palmitoyl-CoA oxidase activity	3	0.080666846	0.088831346	ACADL, ACOX1, ACAA1A	3206	3	17446	5.441671865	1	0.795092356	0.762441902
GOTERM_MF_DIRECT	GO:0070404~NADH binding	3	0.080666846	0.088831346	QDPR, ALDH2, H2-KE6	3206	3	17446	5.441671865	1	0.795092356	0.762441902
GOTERM_MF_DIRECT	GO:0030519~snoRNP binding	3	0.080666846	0.088831346	PRMT1, IMP3, IMP4	3206	3	17446	5.441671865	1	0.795092356	0.762441902
GOTERM_MF_DIRECT	GO:0070569~uridylyltransferase activity	3	0.080666846	0.088831346	UGP2, UAP1L1, UAP1	3206	3	17446	5.441671865	1	0.795092356	0.762441902
GOTERM_MF_DIRECT	GO:0008177~succinate dehydrogenase (ubiquinone) activity	3	0.080666846	0.088831346	SDHD, SDHA, SDHB	3206	3	17446	5.441671865	1	0.795092356	0.762441902
GOTERM_MF_DIRECT	GO:0019207~kinase regulator activity	3	0.080666846	0.088831346	AKAP11, GSTP1, BCCIP	3206	3	17446	5.441671865	1	0.795092356	0.762441902
GOTERM_MF_DIRECT	GO:0004616~phosphogluconate dehydrogenase (decarboxylating) activity	3	0.080666846	0.088831346	HIBADH, PGD, GLYR1	3206	3	17446	5.441671865	1	0.795092356	0.762441902
GOTERM_MF_DIRECT	GO:0001069~regulatory region RNA binding	3	0.080666846	0.088831346	PTBP1, MBNL1, HNRNPA2B1	3206	3	17446	5.441671865	1	0.795092356	0.762441902
GOTERM_MF_DIRECT	GO:0001158~enhancer sequence-specific DNA binding	9	0.242000538	0.089029873	YY1, ATF2, XBP1, LDB1, GATA6, HMGB2, SOX9, GATA3, MYT1	3206	26	17446	1.883655646	1	0.795092356	0.762441902
GOTERM_MF_DIRECT	GO:0050681~androgen receptor binding	9	0.242000538	0.089029873	KDM3A, DDX5, KDM1A, NSD1, EP300, RNF6, PARK7, CALR, RNF4	3206	26	17446	1.883655646	1	0.795092356	0.762441902
GOTERM_MF_DIRECT	GO:0043425~bHLH transcription factor binding	9	0.242000538	0.089029873	PSMD9, UBE2I, SP1, BHLHE40, BHLHE41, EP300, SOX9, TCF3, USF2	3206	26	17446	1.883655646	1	0.795092356	0.762441902
GOTERM_MF_DIRECT	GO:0050839~cell adhesion molecule binding	19	0.510890024	0.089114493	DSP, ITGB1, CXADR, JUP, ANP32A, SRC, CTNND1, PTPRD, SDCBP, CDH1, CDHR2, CLDN7, NPTN, CPE, DSG2, CDHR5, PKP3, AMICA1, EZR	3206	71	17446	1.456222048	1	0.795092356	0.762441902
GOTERM_MF_DIRECT	GO:0005516~calmodulin binding	42	1.129335843	0.089340251	CAMK2B, DDX5, UBR4, CACNA1A, PIK3R1, ADCY1, IQGAP1, IQGAP2, ADD3, EGFR, STRN4, SLC8A1, MYLK, CNN3, PPP3CA, MYO6, MKNK2, MYH14, KCNN4, SCN3A, SPTBN1, TRPM4, MARCKSL1, CAMK1D, MYO10, ATPIF1, CASK, EDF1, ATP2B1, CAMSAP3, MYO1D, MARCKS, PLCB3, MYO1B, CEACAM1, MYO1A, EWSR1, KCNQ1, CTH, MYO5B, MAPKAPK2, MYH9	3206	182	17446	1.25577043	1	0.795092356	0.762441902
GOTERM_MF_DIRECT	GO:0008233~peptidase activity	108	2.904006453	0.089864108	SPPL2A, PARK7, CNDP2, NPEPPS, PLAU, NRD1, ANPEP, LONP1, PMPCB, PRSS8, CAPN1, GGT1, HABP2, PDIA3, USP7, ACE2, CLPP, LAP3, CFB, ENPEP, PSMD14, KLK1, PSEN1, ZMPSTE24, DPP3, DPP4, APH1A, AMZ2, LTA4H, RCE1, CTSA, ST14, H13, COPS5, CPD, CPE, TPP1, LGMN, PCSK1, USP38, CPQ, USP33, CTSZ, USP34, PCSK9, ECE1, PEPD, SPPL3, PCSK5, MYSM1, SCPEP1, CASP7, CASP6, CTSL, CASP1, CASP2, CTSF, PGPEP1, CTSD, HGFAC, CTS…	3206	516	17446	1.138954576	1	0.796555456	0.763844921
GOTERM_MF_DIRECT	GO:0050998~nitric-oxide synthase binding	8	0.215111589	0.093104453	CD74, CTNNB1, CALM3, CALM1, CALM2, ACTB, DNM1, DNM2	3206	22	17446	1.978789769	1	0.81924047	0.785598375
GOTERM_MF_DIRECT	GO:0048027~mRNA 5'-UTR binding	5	0.134444743	0.093902112	RPS14, DDX3X, LARP1, ACO1, IGF2BP2	3206	10	17446	2.720835933	1	0.81924047	0.785598375
GOTERM_MF_DIRECT	GO:0050662~coenzyme binding	5	0.134444743	0.093902112	TSTA3, GCLC, GCH1, HMGCR, ACAT1	3206	10	17446	2.720835933	1	0.81924047	0.785598375
GOTERM_MF_DIRECT	GO:0015266~protein channel activity	5	0.134444743	0.093902112	TOMM40, TOMM7, TIMM17B, TOMM20, TOMM22	3206	10	17446	2.720835933	1	0.81924047	0.785598375
GOTERM_MF_DIRECT	GO:0097110~scaffold protein binding	15	0.40333423	0.094343781	DSP, NLRP1A, MAP2K2, SRC, KRT8, CRIPT, PARK7, DLL1, CACNA1H, ADCY6, KRT18, KCNQ1, CASP1, VIM, MAPK3	3206	53	17446	1.540095811	1	0.819865952	0.786198171
GOTERM_MF_DIRECT	GO:0003678~DNA helicase activity	7	0.18822264	0.096217521	MCM7, CHD8, RUVBL2, MCM3, MCM5, MCM6, MCM2	3206	18	17446	2.116205725	1	0.823235621	0.789429465
GOTERM_MF_DIRECT	GO:0008601~protein phosphatase type 2A regulator activity	7	0.18822264	0.096217521	IGBP1, PPP2R1A, PPME1, PPP2R5B, PPP2R2A, PPP2R5C, ARPP19	3206	18	17446	2.116205725	1	0.823235621	0.789429465
GOTERM_MF_DIRECT	GO:0008266~poly(U) RNA binding	7	0.18822264	0.096217521	KHDRBS1, RPS7, PABPC4, CIRBP, MSI2, HNRNPC, PABPC1	3206	18	17446	2.116205725	1	0.823235621	0.789429465
GOTERM_MF_DIRECT	GO:0001056~RNA polymerase III activity	7	0.18822264	0.096217521	POLR1C, POLR1D, POLR2E, POLR2F, POLR2H, POLR2K, POLR2L	3206	18	17446	2.116205725	1	0.823235621	0.789429465
