# Supplementary material for: Dimensionality Reduction and Louvain Agglomerative Hierarchical Clustering for Cluster-Specified Frequent Biomarker Discovery in Single-Cell Sequencing Data
Source: Front Genet. 2022 Feb 7;13:828479. doi: 10.3389/fgene.2022.828479 (PMC8859265; doi:10.3389/fgene.2022.828479)
Supplement: Supplementary file 4 [file DataSheet1.CSV]

Category	Term	Count	%	PValue	Genes	List Total	Pop Hits	Pop Total	Fold Enrichment	Bonferroni	Benjamini	FDR
GOTERM_BP_DIRECT	GO:0006412~translation	195	5.243344985	1.56E-43	RPL4, EIF4A2, EIF4A1, RPL5, RPL3, VARS, RPL32, RPL31, RPL34, RPL8, EPRS, RPL9, RPL6, RPL7, RPS15, RPS14, RPS17, RPS16, RPL18A, RPS19, RPS18, RPL36AL, RPL36, AKT1, RPL35, RPL38, DENR, RPL37, RPS11, RPL39, RPS13, RPS12, EIF2A, RPL21, RPL23, RPL22, MRPS18B, AARSD1, LARS2, KARS, RPL24, RPL27, EIF1A, RPL29, UBA52, EIF1B, RPL28, MRPL18, MRPL19, MRPL14, MRPL15, MRPL12, MRPL13, GSPT1, MRPL10, MRPL11, MRP…	3331	401	18082	2.639745578	1.04E-39	1.04E-39	1.02E-39
GOTERM_BP_DIRECT	GO:0006810~transport	529	14.22425383	9.23E-32	PGAP1, ATP5C1, SLC4A2, SLC4A4, SCAMP5, SCAMP4, SCP2, AKT1, AP1S1, VPS35, ATG3, GABARAPL2, STARD4, STARD5, NUP210, CACNA2D1, SCAMP1, SCAMP2, RBP4, RBP2, DDX39B, ZC3H11A, FDX1, UQCRC1, UQCRC2, VPS25, TTYH3, TTYH2, SAR1A, TTYH1, MRPL18, AGAP1, ABCB9, SLC5A1, SLC30A10, A230046K03RIK, OAZ1, GABARAP, NUP85, MYO6, S100A13, NUP88, SLC19A1, VTI1B, BTF3, PRELID1, STARD10, SLC16A10, EHD1, SLC6A6, FAM160A2, …	3331	1822	18082	1.57608317	6.16E-28	3.08E-28	3.02E-28
GOTERM_BP_DIRECT	GO:0055114~oxidation-reduction process	241	6.480236623	3.06E-27	CYP3A11, CYP3A13, IFI30, ALKBH5, FTH1, ACAD11, MECR, JMJD6, POR, MTHFD1, MTHFD2, ETHE1, AKR1C13, FDX1, UQCRC1, UQCRC2, HPD, TSTA3, TPH1, MAOB, CTBP2, RETSAT, CTBP1, MAOA, MGST1, ADH5, PRDX3, PRDX2, ADH4, CYB5R1, ADH1, PRDX5, LDHA, PRDX4, CYB5R3, PRDX1, MICAL1, MARC2, DECR2, FDFT1, VAT1, MICAL2, PYCR2, CYP3A25, ACADSB, PRDX6, MSRA, GLUD1, ADI1, FASN, CYP2S1, OGDH, ALDH18A1, PAM, DHRS11, GDI1, HIBA…	3331	676	18082	1.935272738	2.04E-23	6.82E-24	6.69E-24
GOTERM_BP_DIRECT	GO:0098609~cell-cell adhesion	93	2.500672224	1.56E-21	LAD1, TES, YWHAB, ARHGAP1, HDLBP, OLA1, BZW2, CLINT1, BZW1, GOLGA2, RPL7A, LASP1, SLK, ATIC, CAPZB, PPME1, RARS, BSG, EFHD2, ERC1, TMPO, SH3GL1, MKL2, NUDC, DBNL, ARHGEF16, AHSA1, YWHAZ, SND1, HCFC1, EEF1G, PLCB3, GPRC5A, EEF1D, PLIN3, TAGLN2, PKP3, ALDOA, PLEC, DDX6, LRRC59, TXNDC9, PDXDC1, USO1, TWF1, SLC3A2, NDRG1, GIGYF2, IGSF9, FAM129B, CNN3, PSMB6, PDLIM1, CCNB2, LIMA1, LDHA, LARP1, PUF60, …	3331	189	18082	2.671117401	1.04E-17	2.60E-18	2.55E-18
GOTERM_BP_DIRECT	GO:0015031~protein transport	198	5.324011831	6.10E-19	PGAP1, KDELR1, GCC2, SCAMP5, SCAMP4, AP1S1, VPS35, SEC62, SIL1, SEC63, GABARAPL2, ATG3, NUP210, AP1B1, ACTN4, SCAMP1, SCAMP2, DOPEY2, PREB, KDELR2, ZG16, VPS25, SAR1A, STXBP1, STXBP2, AGAP1, ABCB9, PIK3R1, A230046K03RIK, GABARAP, SNX3, SNX1, SCFD1, SNX2, RAB11FIP1, NUP85, MYO6, S100A13, NUP88, SNX5, SEC31A, VTI1B, SNX6, BTF3, XBP1, EHD1, FAM160A2, MYO5B, PPT1, E430025E21RIK, MON1A, RAB9, ARF3, AR…	3331	592	18082	1.81557969	4.07E-15	8.15E-16	7.99E-16
GOTERM_BP_DIRECT	GO:0006397~mRNA processing	127	3.414896478	9.81E-19	EIF4A3, HNRNPU, PNN, ALKBH5, PPP4R2, SNRPD2, SNRPD1, KHSRP, MAGOH, PAPOLA, ARL6IP4, CIR1, SNRPD3, PRKACA, SRRM2, MBNL1, MBNL2, SSU72, THOC3, WBP11, THOC7, JMJD6, SRRM1, ERN2, RBMXL1, DDX39B, XRN2, SRSF2, SRSF3, SNRPE, GEMIN7, SRSF5, SNRPF, AURKAIP1, SNRNP200, SRSF6, SRSF7, SNRPA, SF1, SNRPB, SRSF9, SLBP, KHDRBS1, DDX5, RBM8A, YTHDC1, DDX1, PRPF8, PCBP1, HSPA8, CPSF7, PRPF38B, CPSF6, CPSF1, NONO, …	3331	322	18082	2.141014859	6.55E-15	9.51E-16	9.33E-16
GOTERM_BP_DIRECT	GO:0008380~RNA splicing	104	2.796450659	9.97E-19	EIF4A3, HNRNPU, PNN, PPP4R2, SNRPD2, SNRPD1, KHSRP, MAGOH, ARL6IP4, CIR1, SNRPD3, SRRM2, MBNL1, MBNL2, SCAF11, THOC3, WBP11, THOC7, JMJD6, SRRM1, RBMXL1, DDX39B, SRSF2, SRSF3, SNRPE, GEMIN7, SRSF5, SNRPF, SNRNP200, SRSF6, SRSF7, SNRPA, SF1, SNRPB, SRSF9, DDX5, RBM8A, YTHDC1, PRPF8, HSPA8, PRPF38B, NONO, ALYREF, LSM1, CWC15, LSM4, LSM2, HNRNPM, HNRNPK, SNW1, LSM6, SON, HNRNPF, RNPS1, HNRNPC, RBM25…	3331	241	18082	2.342546006	6.66E-15	9.51E-16	9.33E-16
GOTERM_BP_DIRECT	GO:0016192~vesicle-mediated transport	93	2.500672224	3.03E-17	ARF3, ARF4, MCFD2, ARF1, KDELR1, GOLT1A, CLTC, GDI2, CLTB, CLTA, MIA3, FNBP1L, CLINT1, USE1, AP2A2, AP1G2, AP1G1, CHMP1A, TMED2, TRAPPC11, AP1S1, AP3S1, RAB2A, SEC13, JAGN1, STX8, VPS33B, STX7, AP1B1, AP3B1, ARFGAP3, COPZ1, VAMP8, TRAPPC6A, RABEP1, TRAPPC6B, STX5A, PREB, KDELR2, SFT2D2, ERGIC3, ERGIC1, ARF5, OPTN, VAMP3, ARF6, NAPA, RTN3, COPB2, COPA, SEC23A, TMED10, SAR1A, STX17, STX16, STXBP1, …	3331	213	18082	2.370146426	2.03E-13	2.53E-14	2.48E-14
GOTERM_BP_DIRECT	GO:0006629~lipid metabolic process	155	4.16778704	3.19E-15	LPGAT1, ACAA2, HDLBP, GDE1, H2-KE6, TM7SF2, LIPE, LIPH, HADH, FADS1, CPT1A, MECR, PCYT2, DGAT2, ECH1, ACSL6, ACSL5, ACSL3, PISD, SULT2B1, PLA2G16, ACLY, CLPS, SOAT1, SOAT2, FDX1, PLBD1, SLC27A2, SLC27A4, CDS1, ISYNA1, MTMR3, INSIG1, MTTP, PLD1, ADIPOR2, PLD3, CYB5R1, ATP5B, EBP, CYB5R3, NPC1L1, PSAP, PMVK, DECR2, APOB, FDFT1, FDPS, XBP1, CHKB, CHKA, SRD5A1, EPT1, DHCR24, CRLS1, ACADSB, PRDX6, PAF…	3331	459	18082	1.833119785	2.15E-11	2.21E-12	2.17E-12
GOTERM_BP_DIRECT	GO:0008152~metabolic process	156	4.194675988	3.31E-15	LPGAT1, ACAA2, EPRS, CNDP2, LIPE, SCP2, ACAD11, ECH1, ACSL6, ACSL5, MOGS, ACSL3, HDHD3, UPB1, ALDH3A2, ERN2, ACLY, MTHFD1, MTHFD2, PGP, SUCLG2, SUCLG1, SLC27A2, GNE, SLC27A4, TSTA3, PFKFB4, DNMT1, TPH1, CTBP2, CTBP1, IREB2, LYZ1, UAP1, GNS, ACAT2, ACAT1, GM3776, MAN2A1, ALDH3B1, UAP1L1, HLTF, ISOC1, DPH5, NADK, FDFT1, GSTM3, MGEA5, GSTM2, GSTM1, PDHA1, EDEM1, FUCA1, ACADSB, PRDX6, PAICS, GRHPR, C…	3331	463	18082	1.829007303	2.22E-11	2.21E-12	2.17E-12
GOTERM_BP_DIRECT	GO:0006413~translational initiation	37	0.9948911	8.65E-15	EIF4A2, EIF4A1, DDX3X, LARP1, EIF4H, EIF2S3X, DENR, EIF2B1, EIF4B, EIF2A, ABCF1, MCTS1, EIF5B, EIF2B2, EIF1AX, EIF2S2, EIF2S1, EIF1, EIF3M, EIF5, EIF6, EIF3K, EIF3L, EIF3I, EIF3G, EIF3H, EIF3E, EIF3F, EIF3C, EIF1A, EIF4E2, EIF3D, EIF1B, EIF3A, EIF4G2, EIF4G1, EIF3B	3331	54	18082	3.719459177	5.78E-11	5.25E-12	5.15E-12
GOTERM_BP_DIRECT	GO:0006749~glutathione metabolic process	33	0.887335305	6.43E-13	GSTP1, GLO1, GSTT3, MGST1, GSTT1, HMGN5, GGT1, GSTM4, GSTK1, GSTM2, GSTM1, GPX1, GPX4, GSTO1, GPX3, IDH1, GSR, SOD2, SOD1, EEF1G, GSTZ1, GCLC, NAT8, GSTA4, GSTA3, GSTA2, ETHE1, CTH, GSTA1, G6PDX, HAGH, GCLM, GSTM7	3331	49	18082	3.655861144	4.30E-09	3.58E-10	3.51E-10
GOTERM_BP_DIRECT	GO:0006457~protein folding	59	1.58644797	2.34E-12	TXN1, FKBP11, HSP90AB1, ERO1L, TXN2, TUBA1B, TUBB5, NUDCD2, QSOX1, CCT3, PDIA3, CCT2, HSP90AA1, NUDC, AHSA1, UBE4B, PDIA6, PDIA5, CDC37, CANX, TCP1, FKBP8, PPIF, PFDN1, PPIG, FKBP4, PPIB, PFDN5, PPIA, PPID, FKBP2, HSPA4L, HSP90B1, HSPD1, DNAJB6, GRPEL1, GRPEL2, CCT8, CCT7, CCT5, TXNDC5, NKTR, CCT4, HSPA9, CD74, TRAP1, HSPA8, PPIL1, ST13, TXNL1, HSPE1, DNAJA1, FKBP1A, CCT6A, ERP44, DNAJA3, DNAJA2,…	3331	128	18082	2.50215307	1.56E-08	1.20E-09	1.18E-09
GOTERM_BP_DIRECT	GO:0042493~response to drug	115	3.092229094	1.11E-11	PEBP1, COMT, SRP14, SLC8A1, AQP1, TXN2, CCND1, CDH1, DPYSL2, EP300, CAR9, HADH, JUNB, B2M, SPINK4, ABCG8, ABCG5, CPT1A, CYBA, CYP2D26, POR, RPP21, TXNIP, DNMT1, RPN2, MAOB, MGST1, GATA6, GSTT1, AK4, GATA3, PHB, NEUROD1, NPC1L1, MYO6, ATG5, FZD1, CBX7, JUN, XBP1, JUND, DEFA6, UBE2B, SRD5A1, DEFA3, GNAO1, CDK9, DAB1, CPS1, CDK4, TRP53, GNAS, CDK1, CALR, TCF3, GCLM, PAM, CDKN1A, CDKN1B, ABCD3, MCM7,…	3331	339	18082	1.841492585	7.43E-08	5.31E-09	5.21E-09
GOTERM_BP_DIRECT	GO:0043066~negative regulation of apoptotic process	169	4.544232321	2.59E-11	ARL6IP1, ZFAND6, ARAF, CIB1, PARK7, PHB2, AQP1, IGF1R, CCND2, HMGN5, FNTA, RPS6KA1, AKT1, PIM3, PIM2, SOX9, BNIP3L, KDM2A, RPS6, MIF, ATAD3A, POR, NCL, CLDN7, FKBP8, PPIF, PHIP, ATF5, NAIP1, FAIM, GLO1, GATA6, PIK3R1, PSEN1, PHB, HIGD1A, PRKCZ, HIF1A, HSP90B1, PLAC8, BAG6, PRDX3, PRDX5, PDCD10, MICAL1, BAG1, ATG5, MCL1, PRNP, JUN, XBP1, PRELID1, UBE2B, HSPA5, HSPA4, PLK1, ASNS, DHCR24, PA2G4, PAF…	3331	566	18082	1.620847314	1.73E-07	1.15E-08	1.13E-08
GOTERM_BP_DIRECT	GO:0002479~antigen processing and presentation of exogenous peptide antigen via MHC class I, TAP-dependent	23	0.618445819	8.11E-11	H2-T23, H2-K1, H2-T3, PSMB10, PSMA7, PSMB8, TAPBP, PSMB6, PSMA5, PSMB7, PSMA6, PSMB4, PSMA3, PSMB5, PSMA4, PSMA1, PSMB2, PSMB3, PSMA2, PSMB1, CALR, B2M, H2-D1	3331	30	18082	4.161773241	5.41E-07	3.38E-08	3.32E-08
GOTERM_BP_DIRECT	GO:0000398~mRNA splicing, via spliceosome	50	1.344447432	5.24E-10	DDX46, DQX1, PRPF19, UBL5, SNRNP70, DHX15, TXNL4A, BCAS2, NCBP2, BUD31, SRRM1, DDX39B, NHP2L1, SNRPG, SNRPE, SNRPA1, SNRPF, SNRPC, SNRNP200, SNRPA, SF1, SNRPB, SF3B5, SF3B2, SF3B3, YTHDC1, U2AF1, PRPF8, DHX32, ZMAT2, U2AF2, TRA2B, TRA2A, SNRPB2, SRSF10, SF3B1, ZRSR1, SF3A3, DDX39, SF3A1, NONO, CWC15, LSM2, HNRNPM, LSM7, SNW1, LSM6, PHF5A, HNRNPA2B1, HNRNPC	3331	112	18082	2.423392804	3.50E-06	2.06E-07	2.02E-07
GOTERM_BP_DIRECT	GO:0050821~protein stabilization	54	1.452003227	1.20E-09	ZFP207, USP33, PTEN, PARK7, IFI30, PHB2, LAMP1, SUMO1, LAMP2, CHP1, EP300, PIM2, GOLGA7, SOX4, CCT3, CCT2, USP7, APOA1, ATP1B3, ATP1B1, GTPBP4, HCFC1, PEX6, CDC37, TCP1, PFN1, PPIB, GAPDH, STXBP1, TAF9, PIK3R1, PHB, USP19, HSPD1, TBRG1, BAG6, PDCD10, DVL1, CCT8, CCT7, TSPAN1, CCT5, CCT4, NPM1, UBE2B, HPS4, HIP1R, CCT6A, TRP53, GNAQ, PIN1, CALR, TCF3, RAB3GAP1	3331	128	18082	2.290106199	7.99E-06	4.44E-07	4.36E-07
GOTERM_BP_DIRECT	GO:0006446~regulation of translational initiation	23	0.618445819	1.51E-09	EIF4A2, EIF5B, EIF4A1, PPP1R15B, EIF2B2, NCBP2, EIF1, EIF3M, EIF5, EIF3K, EIF3L, EIF3I, EIF3G, EIF4EBP1, EIF3E, EIF3F, EIF2B1, EIF3C, EIF3D, EIF3A, EIF4G2, EIF4G1, EIF3B	3331	33	18082	3.783430219	1.01E-05	5.30E-07	5.19E-07
GOTERM_BP_DIRECT	GO:0034976~response to endoplasmic reticulum stress	38	1.021780048	1.83E-09	PPP1R15A, PPP1R15B, UBA5, SEL1L, ATP2A2, PIK3R1, THBS1, USP19, HERPUD1, ERO1L, SCAMP5, PPP2CB, OS9, UBQLN1, TXNDC5, PDIA3, XBP1, SDF2L1, HSPA5, UBE4B, EEF2, EIF2S1, PDIA6, PDIA5, ERP44, ERN2, UFM1, TMEM259, TMEM33, DNAJC10, UFC1, TMBIM6, ANKS4B, HYOU1, P4HB, TARDBP, ATF4, NFE2L2	3331	76	18082	2.71419994	1.22E-05	6.12E-07	6.00E-07
GOTERM_BP_DIRECT	GO:0008202~steroid metabolic process	40	1.075557946	3.80E-09	MVK, INSIG1, MTTP, HDLBP, PCSK9, CYP3A13, HMGCR, TM7SF2, CYB5R1, LIPE, EBP, CYB5R3, NPC1L1, CYP2B10, PMVK, SC5D, HMGCS2, APOB, SLC37A4, LDLR, FDFT1, SREBF1, FDPS, G6PC, HMGCS1, SRD5A1, APOA1, DHCR24, SREBF2, CYP51, DHRS4, SULT2B1, SULT1B1, SOAT1, SOAT2, NPC2, FDX1, MVD, 0610007P14RIK, DHCR7	3331	84	18082	2.584952324	2.53E-05	1.21E-06	1.18E-06
GOTERM_BP_DIRECT	GO:0006695~cholesterol biosynthetic process	22	0.59155687	5.51E-09	IDI1, FDPS, MVK, HMGCS1, INSIG1, APOA1, APOA4, DHCR24, HMGCR, CYP51, TM7SF2, EBP, CYB5R3, CES1D, NPC1L1, G6PDX, PMVK, MVD, HMGCS2, DHCR7, CFTR, FDFT1	3331	32	18082	3.732024917	3.68E-05	1.67E-06	1.64E-06
GOTERM_BP_DIRECT	GO:0001889~liver development	43	1.156224792	6.03E-09	CEBPA, ONECUT2, PRKCSH, CITED2, CEBPG, GATA6, PCSK9, AK4, AACS, ACAT1, HMGCL, CCND1, MAN2A1, RB1CC1, SLCO2B1, ASL, HES1, ACADM, JARID2, SEC63, MKL2, JUN, XBP1, PTCD2, HMGCS1, SRD5A1, TAF10, CAD, COBL, ASNS, LSR, SOD2, GFER, UPB1, IGF2R, QDPR, PKM, DDX39B, SP1, HNRNPD, KRAS, ARF6, OTC	3331	95	18082	2.457065209	4.03E-05	1.73E-06	1.70E-06
GOTERM_BP_DIRECT	GO:0046034~ATP metabolic process	25	0.672223716	6.22E-09	ATP6V1A, VCP, ATP5A1, OLA1, AK2, ATP5K, ATP5C1, ATP5J, AK3, AK4, ATP5H, ATP5O, ATP5G1, ATP5L, ATP5B, GUK1, ATP5D, HSPA8, BAD, ENTPD5, AMPD2, ATP1B1, ATP5J2, ATP6V1B2, NDUFS1	3331	40	18082	3.392749925	4.15E-05	1.73E-06	1.70E-06
GOTERM_BP_DIRECT	GO:0001731~formation of translation preinitiation complex	19	0.510890024	7.25E-09	MCTS1, EIF3M, EIF5, EIF3K, EIF3L, EIF3I, EIF3G, EIF4H, EIF3H, EIF3E, EIF2S3X, DENR, RPS2, EIF3F, EIF3C, EIF3D, EIF3A, EIF4B, EIF3B	3331	25	18082	4.125583909	4.84E-05	1.94E-06	1.90E-06
GOTERM_BP_DIRECT	GO:0006915~apoptotic process	160	4.302231783	1.18E-08	APP, MTCH1, ARL6IP1, ZFAND6, PDCD6, PDCD5, UBE2D3, CIB1, GHITM, ERO1L, CCAR1, PYCARD, TIAL1, SLK, FAM162A, RASSF6, EP300, AKT1, PIM3, PIM2, PGLYRP1, PHLDA1, SH3GLB1, BNIP3L, UNC5A, APLP1, PRKCD, SHISA5, PRKCA, TICAM1, NISCH, NAIP2, ERN2, NAIP5, DDIT4, FKBP8, PPIF, JTB, VDAC1, SQSTM1, NAIP1, PPID, FAIM, RTN3, BEX2, ITPR1, CDCA7, PSEN1, GABARAP, ZFP36L1, BAG6, PDCD10, RAD21, BAG1, S100A14, ATG5, MC…	3331	570	18082	1.52376137	7.89E-05	3.03E-06	2.98E-06
GOTERM_BP_DIRECT	GO:0051289~protein homotetramerization	36	0.968002151	1.30E-08	CDA, SHMT2, SHMT1, SAMHD1, HSD17B10, GLS, GOLGA2, RXRA, ACADL, PPAT, PCBD1, ACADM, REG1, TK1, ACADS, VASP, TRPA1, GPX3, DCXR, ATPIF1, GFPT1, ACOT13, HPRT, SOD2, APOA1BP, PFKL, SYT11, CTH, IMPDH2, CAT, ALDH1A1, ALDOC, ALDOA, FBP1, DCTPP1, PFKP	3331	74	18082	2.640843185	8.68E-05	3.21E-06	3.15E-06
GOTERM_BP_DIRECT	GO:0045727~positive regulation of translation	30	0.806668459	2.93E-08	DDX3X, EIF4A3, THBS1, ELAVL1, RBM3, RPS4X, PTBP1, SERP1, ERBB2, PTK2B, MAPK1, EP300, SOX4, ABCF1, MAPK3, NPM1, CIRBP, UPF3B, LARP4B, EEF2, RHOA, TARBP2, HNRNPL, EIF6, DDX39B, CDK4, RPS3A1, BCL3, HNRNPD, EIF4G2	3331	57	18082	2.857052568	1.96E-04	6.99E-06	6.85E-06
GOTERM_BP_DIRECT	GO:0006099~tricarboxylic acid cycle	20	0.537778973	3.11E-08	PDHA1, MDH1, MDH2, IDH3G, IDH1, IDH2, SDHC, SDHD, SDHA, SDHB, FH1, CS, SUCLA2, OGDH, IDH3B, SUCLG2, SUCLG1, ACO1, ACO2, IDH3A	3331	29	18082	3.743724055	2.08E-04	7.17E-06	7.03E-06
GOTERM_BP_DIRECT	GO:0016126~sterol biosynthetic process	19	0.510890024	4.83E-08	FDPS, MVK, HMGCS1, INSIG1, DHCR24, HMGCR, CYP51, TM7SF2, CYB5R1, EBP, CYB5R3, PMVK, SC5D, MVD, HMGCS2, DHCR7, 0610007P14RIK, LBR, FDFT1	3331	27	18082	3.819985101	3.23E-04	1.08E-05	1.05E-05
GOTERM_BP_DIRECT	GO:0006979~response to oxidative stress	52	1.398225329	5.16E-08	APP, BTG1, SRXN1, NDUFA12, PEBP1, PARK7, ALAD, AIFM1, AKT1, GPX2, GPX1, GPX4, GPX3, PRKCD, ATRN, NDUFS8, ALDH1A1, G6PDX, CAT, PPIF, TXNIP, NDUFS2, PPP1R15B, PON2, NDUFB4, PSEN1, EGFR, CST3, PRDX3, PRDX2, TRPM2, PRDX5, PSMB5, PRDX1, RPS3, PRNP, NQO1, NDUFA6, 1600014C10RIK, IDH1, TXNRD1, DHCR24, SOD2, ATOX1, NFKB1, SOD1, MSRA, GCLC, TRP53, SELK, GCLM, MSRB1	3331	133	18082	2.122381908	3.44E-04	1.11E-05	1.09E-05
GOTERM_BP_DIRECT	GO:0045454~cell redox homeostasis	32	0.860446357	6.84E-08	TXN1, TXNDC9, GLRX, ERO1L, TXN2, PRDX3, PRDX2, PRDX5, PRDX4, AIFM1, PRDX1, QSOX1, TXNDC5, PDIA3, GPX1, GLRX3, PTGES2, GLRX5, TXNRD1, TXNL1, GSR, PDIA6, PRDX6, PDIA5, ERP44, GCLC, TMX2, DNAJC10, P4HB, DLD, VIMP, NFE2L2	3331	65	18082	2.672443018	4.57E-04	1.40E-05	1.37E-05
GOTERM_BP_DIRECT	GO:0006888~ER to Golgi vesicle-mediated transport	36	0.968002151	6.92E-08	COPB2, VCP, SEC23A, COPA, STX17, COPB1, RAB1B, GOSR2, CUL3, USO1, TEX261, MIA3, IER3IP1, GOLGA2, LMAN1, LMAN2, VTI1B, BCAP31, SEC13, TRAPPC4, DDHD2, NRBP1, YIF1A, TRAPPC6A, VAPA, TRAPPC6B, RANGRF, STX5A, PREB, HYOU1, SEC24D, ERGIC3, SEC24C, ERGIC1, COPE, CNIH4	3331	78	18082	2.505415329	4.62E-04	1.40E-05	1.37E-05
GOTERM_BP_DIRECT	GO:0006417~regulation of translation	48	1.290669535	1.08E-07	PPP1R15A, DDX6, PPP1R15B, APP, CDC123, DDX3X, RBM8A, RPLP1, IREB2, EPRS, ELAVL1, ZFP36L1, RBM3, RGS2, MKNK2, MAGOH, RPS3, EIF4EBP1, AKT1, RPL38, IGF2BP2, PAIP2, EIF2A, PTCD3, CNOT6L, NCBP2, APLP1, NGDN, RPL13A, PA2G4, LARP4B, PUM1, EIF2S1, MIF4GD, TARBP2, PUM2, PPP1CA, TNRC6C, DNAJC3, CNOT1, SARNP, ACO1, EIF4E2, LSM14A, TNRC6A, EIF4G2, EIF4G1, TNRC6B	3331	121	18082	2.153414828	7.19E-04	2.12E-05	2.07E-05
GOTERM_BP_DIRECT	GO:0015992~proton transport	29	0.779779511	2.12E-07	ATP6V1A, ATP5A1, ATP5K, ATP5C1, ATP5J, ATP5G3, ATP5H, ATP5G2, ATP5O, ATP5G1, ATP5L, ATP5B, ATP5E, ATP5D, ATP6V1H, ATP6V1E1, ATP6V1D, ATP6V1C1, ATP6V1F, SLC36A1, ATP6V0B, ATP6V1G1, ATP6AP1, SLC11A2, ATP5F1, ATP5J2, ATP6V1B2, ATP6V0D1, ATP6V0E	3331	58	18082	2.71419994	0.001415618	4.05E-05	3.97E-05
GOTERM_BP_DIRECT	GO:0006886~intracellular protein transport	76	2.043560097	2.23E-07	PDCD6, CSE1L, SRPR, CLTC, CLTB, CLTA, TOMM20, AP2A2, IPO5, TOMM22, HID1, XPO1, AP1G2, AP1G1, XPO6, TMED2, TIMM17B, AP1S1, VPS35, AP3S1, SEC61B, TNPO2, WLS, YWHAH, RAB2A, STX8, STX7, TBC1D8, AP1B1, CASK, AP3B1, COPZ1, SYTL2, CTTN, SCG5, STX5A, KPNB1, VIMP, NAPA, COPB2, COPA, SEC23A, TMED10, SAR1A, STX17, STX16, COPB1, USO1, KLC1, SNX1, SNX2, TBC1D13, AP2S1, STX3, RAB6A, SNX5, AP1M2, TBC1D16, VTI1B…	3331	232	18082	1.778268926	0.001490195	4.14E-05	4.06E-05
GOTERM_BP_DIRECT	GO:0016569~covalent chromatin modification	84	2.258671686	2.86E-07	FOXA1, KDM5A, SETD3, SMARCB1, KDM1A, PHF20, CHD8, EHMT2, CHD7, SETD7, DPY30, EHMT1, ASH2L, CHD4, YEATS4, CTCF, NR3C1, MYSM1, RCBTB1, BABAM1, HMGN5, TRIM28, RUVBL2, EPC1, HMG20B, WHSC1, JARID2, HMGN3, KDM6B, BRD3, BRD2, PRMT5, PBRM1, SMARCC1, KDM2A, SMARCC2, H2AFY, EED, ATRX, DNMT3A, ASH1L, SIRT7, ARID1A, JMJD6, MSL1, HCFC1, MORF4L1, DNAJC2, NCOR1, MORF4L2, WAC, ZMYND11, ENY2, KDM3A, SMARCD2, DNMT…	3331	266	18082	1.714231541	0.001909666	5.17E-05	5.07E-05
GOTERM_BP_DIRECT	GO:1901998~toxin transport	21	0.564667921	3.55E-07	CCT3, COPB2, CCT2, HSPA5, BNIP3, TRIP4, ARID1A, DNM1, COPZ1, PTPRG, RAB43, DNAJA1, CCT6A, SCFD1, MEP1B, TCP1, CASP1, CCT8, CCT7, CCT5, CCT4	3331	35	18082	3.257039928	0.002367659	6.24E-05	6.12E-05
GOTERM_BP_DIRECT	GO:0008637~apoptotic mitochondrial changes	18	0.484001076	3.95E-07	MAP3K1, SOD2, HK2, HSPD1, CD24A, PPP2CB, GCLC, PNP, AIFM1, PPIF, AKT1, JTB, BAX, NDUFS1, PIM2, GCLM, SLC25A4, MCL1	3331	27	18082	3.618933253	0.002633459	6.76E-05	6.63E-05
GOTERM_BP_DIRECT	GO:0051603~proteolysis involved in cellular protein catabolic process	27	0.726001613	2.24E-06	CTSZ, PSMA7, PSMB10, PSMB6, PSMB7, SCPEP1, PSMB4, PSMB5, PSMB2, PSMB3, CTSL, PSMB1, LONP1, CTSF, CTSB, CTSA, HSPA5, PSMB8, PSMA5, DNAJC3, PSMA6, PSMA3, PSMA4, PSMA1, PSMA2, CLPP, LGMN	3331	57	18082	2.571347312	0.014845604	3.74E-04	3.67E-04
GOTERM_BP_DIRECT	GO:0008203~cholesterol metabolic process	36	0.968002151	3.13E-06	APP, CEBPA, MVK, INSIG1, MTTP, HDLBP, PCSK9, HMGCR, CLN6, TM7SF2, LIPE, EBP, CYB5R3, NPC1L1, PMVK, HMGCS2, APOB, LDLR, FDFT1, SREBF1, FDPS, HMGCS1, APLP2, APOA1, APOC3, DHCR24, APOA4, SREBF2, CYP51, SOAT1, SOAT2, NPC2, FDX1, CAT, MVD, DHCR7	3331	89	18082	2.195757255	0.02071161	5.10E-04	5.01E-04
GOTERM_BP_DIRECT	GO:0006351~transcription, DNA-templated	421	11.32024738	4.46E-06	ATF2, EHF, GABPB2, BACH1, PHB2, CREB3L3, CREB3L4, MYC, ZXDB, CREB3L1, ZXDC, MYB, GPBP1, BBX, JUNB, DDX17, HES6, PIH1D1, SOX13, DNTTIP2, BHLHA15, SND1, EID1, ZFP292, RFX6, EWSR1, SARNP, TXNIP, TBPL1, ATF5, ATF6, VPS25, ATF3, CGGBP1, SF1, PRR13, ATF4, CTBP2, CTBP1, FLII, GATA6, CDCA7, BAZ2A, GATA3, HIF1A, PRDM16, ZBTB7B, ZBTB7A, NKX2-2, BTF3, MCTS1, HEXIM1, JUN, JUND, SETD1B, NFATC3, IRF2BP1, TRIP4…	3331	1885	18082	1.212390636	0.029332127	7.09E-04	6.95E-04
GOTERM_BP_DIRECT	GO:0048025~negative regulation of mRNA splicing, via spliceosome	16	0.430223178	4.62E-06	NPM1, PTBP3, HNRNPL, PTBP1, RBMXL1, HNRNPK, U2AF2, C1QBP, TRA2B, HNRNPA2B1, ACIN1, RNPS1, SRSF6, SRSF7, SRSF10, SRSF9	3331	25	18082	3.474175923	0.030374643	7.17E-04	7.04E-04
GOTERM_BP_DIRECT	GO:1904874~positive regulation of telomerase RNA localization to Cajal body	12	0.322667384	5.33E-06	CCT6A, CCT3, CCT2, DKC1, RUVBL2, TCP1, NHP2, CCT8, CCT7, CCT5, NOP10, CCT4	3331	15	18082	4.342719904	0.034973208	8.09E-04	7.94E-04
GOTERM_BP_DIRECT	GO:0006364~rRNA processing	45	1.210002689	7.64E-06	RPL5, POP5, RNASEL, DDX27, RRP1, RPL11, CHD7, EIF4A3, DDX21, RBFA, RPL7, EXOSC7, RPS15, RRP7A, FBL, EMG1, EXOSC5, RPS17, RPS16, YBEY, RPS19, RPL14, GAR1, RPS7, IMP3, PIH1D1, RPS6, RPL35A, IMP4, UTP11L, PA2G4, WBP11, GTF2H5, ISG20, EBNA1BP2, NSA2, RPS28, LSM6, DKC1, MRTO4, FRG1, NHP2, NOP10, SKIV2L2, RPS24	3331	126	18082	1.938714243	0.049708179	0.001111059	0.001089757
GOTERM_BP_DIRECT	GO:0015986~ATP synthesis coupled proton transport	15	0.40333423	7.66E-06	ATP6V1A, ATP5A1, ATP5K, ATP5C1, ATP5J, ATP5G3, ATP5H, ATP5G2, ATP5F1, ATP5O, ATP5G1, ATP5L, ATP5B, ATP5E, ATP5D	3331	23	18082	3.540260791	0.049824821	0.001111059	0.001089757
GOTERM_BP_DIRECT	GO:0009749~response to glucose	32	0.860446357	8.73E-06	PFKFB2, CDKN1B, PTPRN, PTEN, THBS1, SLC8A1, KHK, TXN2, NEUROD1, UCN3, CASP6, CTSL, HNF4A, PTK2B, EP300, EIF2B1, SLC37A4, GLUL, NKX2-2, NDUFA9, EGR1, TCF7L2, SREBF1, EIF2B2, PKLR, BAD, RHOA, MLXIPL, PFKL, TXNIP, VIMP, SIDT2	3331	78	18082	2.227035848	0.056627907	0.001240303	0.001216522
GOTERM_BP_DIRECT	GO:0048026~positive regulation of mRNA splicing, via spliceosome	13	0.349556332	9.16E-06	SF3B4, HSPA8, DAZAP1, CELF3, EIF4A3, PRPF19, RBMXL1, SNW1, THRAP3, SNRNP70, TRA2B, TRA2A, SLC39A5	3331	18	18082	3.920511024	0.059290167	0.001273339	0.001248925
GOTERM_BP_DIRECT	GO:0007623~circadian rhythm	40	1.075557946	1.00E-05	GSK3B, DDC, DDX5, TPH1, HDAC1, DHX9, MTTP, BHLHE41, RORC, HNRNPR, ADCY1, EGFR, MAT2A, UBB, NAMPT, UBC, PRKG2, EP300, RPS27A, KLF10, SREBF1, JUN, CPT1A, JUND, NONO, CSNK1D, CLDN4, NCOR1, CDK4, THRAP3, TRP53, DPYD, BHLHE40, ID1, ID3, PPARA, ATF5, UBA52, LGR4, ATF4	3331	108	18082	2.010518474	0.064825132	0.001367784	0.001341559
GOTERM_BP_DIRECT	GO:0045893~positive regulation of transcription, DNA-templated	148	3.979564399	1.09E-05	EHF, RORC, RORB, FGF1, ETS1, ETS2, IGF1R, PSMD9, TRIM28, CDH1, ZXDB, MYC, GPBP1, RPS6KA1, ZXDC, MYB, EP300, PIM2, SOX9, SOX4, MAP2K3, DDX17, SMARCC1, MAP2K2, SMARCC2, FBXW11, FOXP1, ILF3, RFX6, TFAM, PHIP, ATF5, ATF4, ENY2, DDX5, MAGED1, GATA6, GATA3, PSEN1, PHB, MRPL12, HIF1A, NEUROD1, NUP85, DEAF1, PRDM16, DVL1, BPTF, ESRRA, FZD1, EGR1, JUN, ZFHX3, SMARCA5, NFATC3, TRIP4, SMARCA2, NFKB1, MLXIPL…	3331	576	18082	1.394797191	0.070299809	0.001457854	0.001429903
GOTERM_BP_DIRECT	GO:0006338~chromatin remodeling	32	0.860446357	1.19E-05	FOXA1, RERE, SMARCD2, SMARCB1, CEBPG, CHD7, BAZ2A, GATA3, NR3C1, TTF1, MYSM1, CHRAC1, RBBP4, MYC, RUVBL2, MYB, HMG20B, SOX9, RBBP7, BPTF, SMARCE1, SMARCC1, SMARCC2, PIH1D1, ATRX, SMARCA5, ARID1A, BAZ1B, SMARCA2, MORF4L1, MORF4L2, TOP1	3331	79	18082	2.198845521	0.076095041	0.001551875	0.00152212
GOTERM_BP_DIRECT	GO:0034314~Arp2/3 complex-mediated actin nucleation	12	0.322667384	1.42E-05	ACTR3, ACTR2, ARPC2, ARPC3, ARPC1B, JMY, ARPC1A, ARPC5L, ARPC4, TRIM27, ARPC5, IQGAP2	3331	16	18082	4.07129991	0.09048927	0.001823996	0.001789025
GOTERM_BP_DIRECT	GO:0006694~steroid biosynthetic process	27	0.726001613	1.48E-05	MVK, TECR, H2-KE6, HMGCR, HSD17B11, TM7SF2, CYB5R1, EBP, HINT2, CYB5R3, SCP2, PMVK, SC5D, TSPO, HMGCS2, FDFT1, FDPS, HSD3B7, HMGCS1, SRD5A1, DHCR24, PBX1, CYP51, FDX1, MVD, 0610007P14RIK, DHCR7	3331	62	18082	2.363980593	0.093827252	0.001858955	0.001823313
GOTERM_BP_DIRECT	GO:0007584~response to nutrient	30	0.806668459	1.70E-05	AHCY, COX4I1, PTEN, HMGCR, ADIPOR2, AACS, SLC8A1, TXN2, ALAD, HMGCL, OXCT1, SLC37A4, BCHE, ABCG8, NQO1, ABCG5, SLC6A19, ADSL, PKLR, APOA1, ACSL3, SUOX, GCLC, POR, DAD1, DPYD, GCLM, CCL28, SLC27A4, PLEC	3331	73	18082	2.230849266	0.107407357	0.002104148	0.002063805
GOTERM_BP_DIRECT	GO:0008283~cell proliferation	67	1.801559559	1.90E-05	GSK3B, DAZAP1, KDM1A, MCM7, CITED2, PAK1IP1, PARK7, MKI67, FGF1, UBE2L3, CKS1B, DACH1, MYC, RAC1, GLUL, CDK5RAP3, APPL2, BOK, GPX1, SPHK2, ENTPD5, MIF, AXIN2, GNL3, MORF4L1, PRKAR1A, DKC1, IRF2, DDIT4, CKS2, RPL29, CFB, PDXK, ENPEP, ASAH2, SRC, UHRF1, MVP, SRRT, FURIN, EGFR, ZFP36L1, GNAI2, RAP1B, PURB, LARP1, PRDX1, MAP7, BAK1, TSPAN1, CD74, TCF7L2, H3F3B, BAD, PTGES3, TXNRD1, H3F3A, STAT3, VEGF…	3331	220	18082	1.653194509	0.119016536	0.002303913	0.00225974
GOTERM_BP_DIRECT	GO:0045944~positive regulation of transcription from RNA polymerase II promoter	235	6.318902931	2.03E-05	APP, ATF2, EHF, GABPB2, SMARCB1, EIF4A3, BACH1, RPS6KA4, PSMD9, CREB3L3, CREB3L4, ZMIZ2, CREB3L1, MYC, RPS6KA1, NAMPT, MYB, EPC1, AKT1, SOX9, CCNL2, CCNL1, JUNB, SOX4, CDK5RAP3, DDX17, SMARCC1, BHLHA15, ZFP292, RFX6, TFAM, RBCK1, PFN1, ATF5, ZFPM1, ATF6, ATF3, ATF4, BEX2, CTBP2, CTR9, GATA6, GATA3, PIK3R1, HIF1A, PLAC8, PCBP1, MYO6, HLTF, DHX36, ZBTB7B, NKX2-2, EGR1, JUN, XBP1, JUND, NFATC3, SMAR…	3331	995	18082	1.282084394	0.126518818	0.002415488	0.002369175
GOTERM_BP_DIRECT	GO:0006631~fatty acid metabolic process	51	1.371336381	2.82E-05	ACADVL, ACAA2, TECR, PRKAG1, PRKAG2, H2-KE6, AACS, GHR, CPT2, ACADL, SCD2, SCD1, ACADM, HADH, ACADS, FADS1, ELOVL1, LYPLA1, CPT1A, MECR, ACOT11, ECH1, ACSL6, ACSL5, ACSL3, HADHB, HADHA, ACOX1, NDUFS6, EHHADH, PPARA, SLC27A2, MGLL, SLC27A4, ECHS1, HSD17B4, ACAA1A, ACNAT1, ADIPOR2, FAM213B, DECR2, PTGES2, PTGES3, ACADSB, FABP2, FASN, NDUFAB1, CRYL1, DEGS1, LPIN2, CRAT	3331	156	18082	1.774669192	0.171862969	0.003257244	0.003194793
GOTERM_BP_DIRECT	GO:0030433~ER-associated ubiquitin-dependent protein catabolic process	25	0.672223716	2.88E-05	VCP, DERL1, AUP1, USP19, HSP90B1, ERLEC1, OS9, UBQLN1, SEC61B, UBXN4, EDEM1, AMFR, EDEM2, UBE4B, MARCH6, PSMC5, PSMC6, RNF103, PSMC3, PSMC4, JKAMP, PSMC1, DNAJC10, STT3B, VIMP	3331	57	18082	2.38087714	0.174688308	0.003257244	0.003194793
GOTERM_BP_DIRECT	GO:0043044~ATP-dependent chromatin remodeling	15	0.40333423	2.88E-05	SMARCE1, MBD3, SMARCC1, SMARCD2, SMARCB1, SMARCC2, HDAC1, CHD8, MBD2, SMARCA5, CHD4, ARID1A, ACTB, RBBP4, HNRNPC	3331	25	18082	3.257039928	0.174841824	0.003257244	0.003194793
GOTERM_BP_DIRECT	GO:0006986~response to unfolded protein	23	0.618445819	3.92E-05	XBP1, HSP90AA1, ATF6B, EDEM1, HSPA4L, DERL1, UPF3B, HSPE1, THBS1, HERPUD1, HSPD1, MANF, DNAJC3, ERN2, ERP44, CREB3L3, CREB3L4, JKAMP, CREB3L1, TMBIM6, STT3B, UBXN4, ATF6	3331	51	18082	2.448101907	0.230025163	0.004356539	0.00427301
GOTERM_BP_DIRECT	GO:0042542~response to hydrogen peroxide	25	0.672223716	4.05E-05	PPP1R15B, SRC, PARK7, SLC8A1, HSPD1, PRDX3, PPP2CB, CASP6, PDCD10, PTK2B, BAK1, JUN, GPX1, TRPA1, LIG1, BAD, DUSP1, SOD2, EEF2, SOD1, GNAO1, STK24, CAT, TXNIP, SDC1	3331	58	18082	2.339827534	0.237160432	0.004437738	0.004352653
GOTERM_BP_DIRECT	GO:0021762~substantia nigra development	19	0.510890024	4.33E-05	YWHAE, ZFP148, MAOB, HSPA5, S100A1, ATP5J, ATP5F1, ACTB, COX6B1, CDC42, YWHAQ, NDUFS3, MBP, CALM3, CKB, CALM1, FGFR3, CALM2, YWHAH	3331	38	18082	2.71419994	0.251091687	0.004663427	0.004574014
GOTERM_BP_DIRECT	GO:0030968~endoplasmic reticulum unfolded protein response	22	0.59155687	4.53E-05	PPP1R15A, XBP1, ATF6B, EDEM1, AMFR, EDEM2, DERL1, BHLHA15, HERPUD1, ERO1L, DNAJC3, SERP1, CREB3L3, CCND1, CREB3L4, CREB3L1, UGGT1, ATF6, ATF3, VIMP, CDK5RAP3, NFE2L2	3331	48	18082	2.488016612	0.26093719	0.004799453	0.004707432
GOTERM_BP_DIRECT	GO:1904871~positive regulation of protein localization to Cajal body	8	0.215111589	4.80E-05	CCT6A, CCT3, CCT2, TCP1, CCT8, CCT7, CCT5, CCT4	3331	8	18082	5.42839988	0.274090275	0.00500503	0.004909068
GOTERM_BP_DIRECT	GO:0006754~ATP biosynthetic process	14	0.376445281	4.90E-05	PKLR, ATP5A1, ATP5K, CHCHD10, ATP5C1, GBAS, ATP5O, ATP5L, ATP5J2, ATP5B, PKM, ATP5E, ATP5D, ALDOA	3331	23	18082	3.304243405	0.279111479	0.005034812	0.004938278
GOTERM_BP_DIRECT	GO:0006094~gluconeogenesis	15	0.40333423	5.18E-05	TPI1, G6PC, PGAM1, GPI1, RBP4, G6PC3, GPD2, GPD1, PGK1, GAPDH, FBP1, ATF3, FBP2, ATF4, PCK2	3331	26	18082	3.131769161	0.292375748	0.005176531	0.005077281
GOTERM_BP_DIRECT	GO:0006890~retrograde vesicle-mediated transport, Golgi to ER	16	0.430223178	5.20E-05	ARF3, ARF4, COPB2, NBAS, COPA, TMED10, COPB1, GBF1, ARCN1, SCFD1, RER1, LMAN2, RAB6A, COPE, ARF5, ATP9A	3331	29	18082	2.994979244	0.293079166	0.005176531	0.005077281
GOTERM_BP_DIRECT	GO:0008654~phospholipid biosynthetic process	25	0.672223716	5.65E-05	AGPAT5, CDS1, ISYNA1, LPGAT1, HEXB, AGPAT1, PLD1, AGPAT2, AGPAT3, CEPT1, CDIPT, SH3GLB1, CHKB, PCYT2, CHKA, EPT1, ACSL6, ACSL5, CRLS1, PISD, PLA2G16, LPCAT3, ETNK1, SERINC1, CHPT1	3331	59	18082	2.300169441	0.314236782	0.005547238	0.00544088
GOTERM_BP_DIRECT	GO:0005975~carbohydrate metabolic process	62	1.667114816	5.87E-05	GSK3B, GSK3A, B4GALT1, HEXB, HEXA, HK2, KHK, GPI1, PPP1CB, NANP, AKT1, PGM2, PDK3, PGLS, PDK2, DCXR, GAA, TALDO1, PGD, YDJC, UGDH, HKDC1, G6PDX, GPD1, PGP, IDNK, HAGH, CHST4, B4GALT6, SIS, FBP1, GAPDH, FBP2, CHST2, B4GALT5, GALT, GLO1, SLC3A2, PPP1R2, LDHA, MAN2A1, AMDHD2, PGK1, MLEC, MGAM, PDHA1, MDH1, PKLR, MDH2, FUCA1, GFPT1, NAGA, PPP1CA, AIMP1, CS, GALE, PFKL, GNPDA2, MGAT4A, MGAT4B, GALM, G…	3331	206	18082	1.633790255	0.324149033	0.005677843	0.005568981
GOTERM_BP_DIRECT	GO:0000381~regulation of alternative mRNA splicing, via spliceosome	19	0.510890024	6.66E-05	SF3A1, MBNL1, DDX5, RBM25, MBNL2, RBM8A, WTAP, CELF3, EIF4A3, HNRNPL, PTBP1, RBMXL1, THRAP3, TRA2B, MAGOH, SRSF2, MALAT1, RNPS1, SRSF6	3331	39	18082	2.64460507	0.359129449	0.006355899	0.006234037
GOTERM_BP_DIRECT	GO:0006357~regulation of transcription from RNA polymerase II promoter	105	2.823339607	6.80E-05	FOXA1, ATF2, EHF, SMARCB1, KDM1A, EHMT2, UBP1, NUCKS1, ETS1, ETS2, ZFP36, HMGN5, RUVBL2, EPC1, SOX9, HMGN2, JUNB, HMGN3, HMGN1, HES6, SMARCC2, ARID5B, POU3F2, RFX6, SUB1, PHIP, NUPR1, PFN1, ATF5, ATF3, CGGBP1, ATF4, ENY2, DDX5, MAGED1, CUL3, TSHZ1, GLO1, GATA3, DEAF1, RAD21, HLTF, SAFB2, XBP1, JUND, NFKB1, NFKB2, MED13L, MLXIPL, HNRNPK, SP1, TRP53, FUBP1, FEV, JMY, GNAS, TCF3, PAM, GMEB2, THRA, L…	3331	397	18082	1.43572289	0.364977572	0.006395486	0.006272864
GOTERM_BP_DIRECT	GO:0050892~intestinal absorption	12	0.322667384	7.18E-05	FABP1, FABP2, VDR, MOGAT2, KCNQ1, IREB2, GCNT3, ACO1, SLC5A1, F11R, ABCB1A, TJP2	3331	18	18082	3.618933253	0.380908271	0.006659508	0.006531825
GOTERM_BP_DIRECT	GO:0043154~negative regulation of cysteine-type endopeptidase activity involved in apoptotic process	27	0.726001613	7.32E-05	DDX3X, ARL6IP1, SRC, ARRB1, THBS1, HERPUD1, AQP1, GPI1, DNAJB6, MICAL1, RPS6KA1, AKT1, EP300, FNIP1, IGBP1, GPX1, DHCR24, KLF4, VEGFA, FABP1, NAIP2, POR, BIRC5, GAS6, NAIP1, CD44, LAMTOR5	3331	67	18082	2.187564131	0.386433722	0.006691084	0.006562795
GOTERM_BP_DIRECT	GO:0043161~proteasome-mediated ubiquitin-dependent protein catabolic process	48	1.290669535	7.52E-05	VCP, GSK3A, PSMD12, UBXN2A, FAF1, CUL3, UBE2D3, KEAP1, RNF6, ARRB1, TNFAIP1, RNF4, PCNP, PSMD8, PPP2CB, PSMD6, PSMB5, RMND5A, PSMD4, BTBD1, HECTD3, PSMB3, PSMD2, BTBD2, PCBP2, SPOP, PSMD1, RNF44, UBE2I, UBE2B, FBXW11, WWP2, UBE4B, PPP2R5C, RAD23B, RBX1, PSMA5, DDB1, RNF145, UBE2W, RNF126, PSMC5, CDC34, UBE2R2, RNF181, RBCK1, NFE2L2, RNF187	3331	149	18082	1.74874627	0.394779295	0.006785719	0.006655615
GOTERM_BP_DIRECT	GO:0000028~ribosomal small subunit assembly	13	0.349556332	8.35E-05	RPS5, RPS27L, RPSA, MRPS7, RPS15, RRP7A, RPS25, RPS14, RPS17, RPS28, RPS19, RPS2, RPS10	3331	21	18082	3.360438021	0.427289674	0.00743136	0.007288877
GOTERM_BP_DIRECT	GO:0090004~positive regulation of establishment of protein localization to plasma membrane	16	0.430223178	8.63E-05	ITGB1, PRKCI, ITGA3, ARHGEF16, RHOG, CIB1, VIL1, DLG1, RER1, KIF5B, AGR2, AKT1, RANGRF, EZR, ARF6, PLS1	3331	30	18082	2.895146603	0.437772299	0.007576625	0.007431357
GOTERM_BP_DIRECT	GO:0000122~negative regulation of transcription from RNA polymerase II promoter	175	4.705566012	1.02E-04	FOXA1, TXN1, ATF2, KDM1A, EHMT2, EHMT1, BACH1, ETS2, YY1, RPS14, ZFP36, CHCHD3, DACH1, TRIM28, CCND1, MYC, MYB, EPC1, EP300, CIR1, TRIM27, SOX9, HMGN2, JUNB, HES6, SMARCC2, S100A1, ARID5B, FOXP4, HCFC1, FOXP1, EID1, SARNP, TXNIP, EZR, ZFPM1, SQSTM1, ATF3, PPID, CGGBP1, DNMT1, DDX5, CTBP2, CTBP1, CUL3, CTR9, GATA6, GATA3, PSEN1, PHB, ZBTB4, HIF1A, ZNHIT1, PRDM16, TPR, SMYD2, ZBTB7A, BPTF, WDTC1, E…	3331	729	18082	1.303113826	0.494445581	0.008857984	0.008688148
GOTERM_BP_DIRECT	GO:0030970~retrograde protein transport, ER to cytosol	11	0.295778435	1.19E-04	UFD1L, ERLEC1, VCP, OS9, SEL1L, DERL1, SEC61B, AUP1, VIMP, HERPUD1, HSP90B1	3331	16	18082	3.732024917	0.549182431	0.010213397	0.010017574
GOTERM_BP_DIRECT	GO:0043065~positive regulation of apoptotic process	90	2.420005378	1.30E-04	ITGB1, TOP2A, MTCH1, GSK3B, MTCH2, B4GALT1, DDX3X, PDCD5, PTEN, PTPRF, CCAR1, PYCARD, SMPD2, SLK, AIFM1, SCP2, FAM162A, CASP6, C1QBP, RASSF6, CASP1, AKT1, CASP2, TSPO, PHLDA1, SOX4, TGM2, BOK, EIF5A, BNIP3L, USP7, CAMK1D, TSC22D1, DUSP1, RPS6, PRKCD, ANXA5, ANO6, UTP11L, PLSCR1, DDX19B, ALDH1A1, TXNIP, PDE5A, RBCK1, NUPR1, ATF6, PPID, ZFP622, SRC, MAGED1, GATA6, TEX261, PSEN1, HIF1A, UACA, HSPD1,…	3331	335	18082	1.458376087	0.580624539	0.010999141	0.010788252
GOTERM_BP_DIRECT	GO:0042254~ribosome biogenesis	32	0.860446357	1.69E-04	DDX3X, DDX27, RPL34, NIP7, RPLP0, MRPL36, MRPL10, RPL7A, EMG1, RPS18, C1QBP, GAR1, BRIX1, NOP56, NOP58, IMP3, IMP4, RPL34-PS1, GTPBP4, GNL3, EBNA1BP2, NSA2, RPS28, GNL3L, EIF6, DKC1, GM5766, MRTO4, FRG1, NHP2, TSR1, NOP10	3331	89	18082	1.951784226	0.677153838	0.014131045	0.013860109
GOTERM_BP_DIRECT	GO:1904851~positive regulation of establishment of protein localization to telomere	8	0.215111589	1.81E-04	CCT6A, CCT2, DKC1, TCP1, CCT8, CCT7, CCT5, CCT4	3331	9	18082	4.825244338	0.701914536	0.014775828	0.014492529
GOTERM_BP_DIRECT	GO:0006511~ubiquitin-dependent protein catabolic process	48	1.290669535	1.81E-04	UFD1L, USP15, VCP, USP38, USP10, USP33, CUL3, USP34, UBE2D3, FBXO25, UBR3, RNF6, PSMA7, USP19, HERPUD1, BAG6, PSMD4, PSMD3, TCEB1, SKP1A, TRP53INP2, RNF20, USP24, RANBP1, USP7, XBP1, UBE2B, UBE2C, USP9X, USP22, AMFR, ADRM1, UBE4B, UBE2G1, FBXO32, TRPC4AP, RBX1, PSMA5, PSMA6, PSMA3, PSMA4, PSMA1, UBE2S, PSMA2, UBE2N, SQSTM1, CUL4B, ANAPC2	3331	154	18082	1.691968794	0.702317514	0.014775828	0.014492529
GOTERM_BP_DIRECT	GO:0042744~hydrogen peroxide catabolic process	10	0.268889486	1.97E-04	PRDX3, PRDX2, PRDX5, GPX1, GPX3, TXNRD1, PRDX1, CAT, APOA4, PRDX6	3331	14	18082	3.877428486	0.730890011	0.015813326	0.015510135
GOTERM_BP_DIRECT	GO:0030855~epithelial cell differentiation	26	0.699112665	2.08E-04	CD63, EHF, ACADVL, GATA6, F11R, CNN3, CASP6, CTSB, FZD1, GSTK1, CPT1A, ANXA4, PIH1D1, RPSA, VEGFA, VIL1, SULT1B1, ELF3, CES1D, CDHR2, CDK1, ID3, TPP1, ALDOC, TAGLN2, VDAC1	3331	67	18082	2.106543237	0.750473513	0.016524356	0.016207532
GOTERM_BP_DIRECT	GO:0075522~IRES-dependent viral translational initiation	7	0.18822264	2.29E-04	PTBP1, SSB, PCBP2, EIF3F, EIF3D, EIF3A, EIF3B	3331	7	18082	5.42839988	0.78351789	0.018000847	0.017655714
GOTERM_BP_DIRECT	GO:0009267~cellular response to starvation	24	0.645334767	2.32E-04	KLF10, TCF7L2, SREBF1, SRD5A1, EHMT2, USP33, PCSK9, RNASE4, DNAJC15, PIK3C2A, 5330417C22RIK, SREBF2, CTSL, ALB, RRAGD, PIK3C3, FNIP1, GAS2L1, GAS6, GLUL, FADS1, TNRC6A, FOXA3, ATG5	3331	60	18082	2.171359952	0.787435561	0.018003843	0.017658653
GOTERM_BP_DIRECT	GO:0006465~signal peptide processing	11	0.295778435	2.42E-04	IMMP1L, SPCS3, SPCS2, SPCS1, SPPL2A, FURIN, H13, SEC11A, SPPL3, PCSK5, SEC11C	3331	17	18082	3.51249404	0.801142208	0.018351931	0.018000067
GOTERM_BP_DIRECT	GO:0008299~isoprenoid biosynthetic process	11	0.295778435	2.42E-04	FDPS, IDI1, COQ2, MVK, HMGCS1, PEX5, PMVK, MVD, HMGCS2, HMGCR, FDFT1	3331	17	18082	3.51249404	0.801142208	0.018351931	0.018000067
GOTERM_BP_DIRECT	GO:0071456~cellular response to hypoxia	35	0.941113202	2.74E-04	ACAA2, SRC, HP1BP3, GATA6, PTEN, HIGD1A, NDRG1, HIF1A, SLC8A1, ERO1L, ZFP36L1, AQP1, NPEPPS, UCN3, IRAK1, FAM162A, LMNA, UBQLN1, EIF4EBP1, AKT1, BNIP3L, BAD, BNIP3, DNMT3A, SDHD, VEGFA, FABP1, CCNA2, RGCC, TRP53, GNB1, HYOU1, P4HB, SLC29A1, NFE2L2	3331	103	18082	1.844601901	0.839209533	0.020532619	0.020138944
GOTERM_BP_DIRECT	GO:0006096~glycolytic process	17	0.457112127	2.89E-04	PFKFB2, TPI1, ALDOART1, PKLR, PGAM1, HK2, GPI1, PFKL, PKM, HKDC1, OGDH, PGK1, ALDOC, ALDOB, ALDOA, GAPDH, PFKP	3331	36	18082	2.563411054	0.855044338	0.021220308	0.020813448
GOTERM_BP_DIRECT	GO:0032543~mitochondrial translation	17	0.457112127	2.89E-04	PTCD3, MRPS17, MRPS15, NDUFA7, MRPS16, MRPS24, MRPS34, MRPS12, MRPS18B, MRPS21, MRPS7, MRPL23, MRPL10, LARS2, MRPL2, MRPL51, CHCHD1	3331	36	18082	2.563411054	0.855044338	0.021220308	0.020813448
GOTERM_BP_DIRECT	GO:0014070~response to organic cyclic compound	29	0.779779511	3.13E-04	BTG2, ABCD3, EIF4A3, NEDD8, MKI67, COMT, AACS, TXN2, ACAT1, FNTA, PSMB2, CTSL, NAMPT, CASP1, REG1, BAK1, SLC37A4, FADS1, VKORC1, CPT1A, TRPA1, CYP2J6, IDH1, EPHX1, ACSL3, NFKB1, DPYD, CDK1, PLIN2	3331	80	18082	1.967794956	0.876154384	0.022292334	0.021864919
GOTERM_BP_DIRECT	GO:0006734~NADH metabolic process	9	0.242000538	3.20E-04	VCP, MDH1, MDH2, IDH3G, GPD2, GPD1, OGDH, IDH3B, IDH3A	3331	12	18082	4.07129991	0.881611864	0.022292334	0.021864919
GOTERM_BP_DIRECT	GO:1901673~regulation of mitotic spindle assembly	9	0.242000538	3.20E-04	CHMP1B, PLK1, CHMP1A, TPR, CHMP2B, CHMP2A, CHMP4B, CEP97, CHMP5	3331	12	18082	4.07129991	0.881611864	0.022292334	0.021864919
GOTERM_BP_DIRECT	GO:0060213~positive regulation of nuclear-transcribed mRNA poly(A) tail shortening	9	0.242000538	3.20E-04	TNRC6C, BTG2, ZFP36, CNOT1, POLR2G, PABPC1, TOB1, TNRC6A, TNRC6B	3331	12	18082	4.07129991	0.881611864	0.022292334	0.021864919
GOTERM_BP_DIRECT	GO:0032869~cellular response to insulin stimulus	31	0.833557408	3.28E-04	GSK3A, SRC, GSTP1, PCSK9, PIK3R1, PRKCZ, IGF1R, ZFP36L1, GHR, PAK1, MYC, PPAT, UCP2, AKT1, YWHAG, RAB8A, WDTC1, PRKCI, XBP1, PKLR, PARP1, H2AFZ, SRD5A1, APRT, RAB10, GCLC, CEACAM1, HNRNPK, SP1, CDK4, SRSF5	3331	88	18082	1.91227723	0.888217717	0.022292334	0.021864919
GOTERM_BP_DIRECT	GO:0051028~mRNA transport	31	0.833557408	3.28E-04	SLBP, ENY2, RBM8A, SRSF1, EIF4A3, ZFP36L1, ZFP36, XPO1, NUP85, KHSRP, NUP62, TPR, MAGOH, G3BP2, NUP88, IGF2BP2, EIF5A, HNRNPA3, SEC13, NUP210, NCBP2, ALYREF, THOC3, LRPPRC, THOC7, DDX39B, NUP50, ZC3H11A, HNRNPA2B1, SRSF3, SRSF7	3331	88	18082	1.91227723	0.888217717	0.022292334	0.021864919
GOTERM_BP_DIRECT	GO:0015991~ATP hydrolysis coupled proton transport	16	0.430223178	3.30E-04	ATP6V1A, ATP6V0B, ATP6AP1, ATP5A1, ATP5G3, ATP1A1, ATP5G2, ATP5G1, ATP5B, ATP6V1B2, ATP6V1H, ATP6V0D1, ATP6V1E1, ATP6V1C1, ATP6V1F, ATP6V0E	3331	33	18082	2.631951457	0.889835866	0.022292334	0.021864919
GOTERM_BP_DIRECT	GO:0051726~regulation of cell cycle	37	0.9948911	3.31E-04	FOXA1, ITGB1, CDKN1A, 2810417H13RIK, CCNI, CTBP1, ZFP703, SRC, PTEN, PPP2CA, CCND2, CCND1, BAK1, GAS2L1, CLIC1, JUNB, HSPA8, JUN, NPM1, JUND, GADD45A, STAT3, PUM1, GADD45G, SFPQ, COPS5, RGCC, SON, APC, CDK4, TRP53, ID3, BAX, SRSF5, PSMG2, ATF5, TARDBP	3331	112	18082	1.793310675	0.890003409	0.022292334	0.021864919
GOTERM_BP_DIRECT	GO:0043525~positive regulation of neuron apoptotic process	26	0.699112665	3.53E-04	ATF2, GSK3B, GSK3A, PCSK9, NR3C1, PTPRF, CDC42, AIFM1, CASP6, BAG1, CASP2, PAK3, EGR1, NQO1, JUN, RHOA, TNFRSF1A, CDC34, TRP53, CTNNB1, PIN1, BAX, FGFR3, MAP3K11, ATF4, UBE2M	3331	69	18082	2.045484013	0.905054598	0.023540381	0.023089038
GOTERM_BP_DIRECT	GO:0042149~cellular response to glucose starvation	15	0.40333423	3.72E-04	SH3GLB1, XBP1, MTMR3, HSPA5, SLC2A1, ASNS, BHLHA15, HIGD1A, MYBBP1A, TRP53, PICK1, PIK3C3, UPP1, ATF4, NFE2L2	3331	30	18082	2.71419994	0.916631478	0.024594279	0.024122729
GOTERM_BP_DIRECT	GO:0030036~actin cytoskeleton organization	44	1.18311374	4.02E-04	PRR5, ROCK1, ROCK2, FLII, BRK1, PDGFA, FHL3, WASL, CORO1B, CORO1C, SDCBP, CLN3, ABR, SLC9A3R1, PAK1, DNAJB6, CSRP1, CAPZB, TMSB4X, PACSIN2, ABL2, FLNB, RAC1, PAK3, TMSB10, MKL2, VASP, ACTR2, RHOG, SHROOM3, CORO2A, SSH2, RHOA, MTSS1, NISCH, SPECC1L, CDC42EP2, PFDN1, RHOU, KRAS, PFN1, RAN, BCAR1, PAFAH1B1	3331	142	18082	1.682039399	0.931683245	0.026304519	0.025800178
GOTERM_BP_DIRECT	GO:0071353~cellular response to interleukin-4	14	0.376445281	4.11E-04	XBP1, RPL3, HSP90AB1, HSPA5, RPLP0, KEAP1, GATA3, ALAD, TUBA1B, CDK4, IMPDH2, FASN, RPS2, MCM2	3331	27	18082	2.814725864	0.935889334	0.026665819	0.026154551
GOTERM_BP_DIRECT	GO:0016236~macroautophagy	13	0.349556332	4.44E-04	ATG3, EI24, PIK3C2A, D17WSU92E, CLN3, NBR1, UBQLN1, ULK1, PIK3C3, SQSTM1, OPTN, TRP53INP2, ATG5	3331	24	18082	2.940383268	0.94826366	0.028470558	0.027924688
GOTERM_BP_DIRECT	GO:0071260~cellular response to mechanical stimulus	28	0.752890562	4.86E-04	MTPN, GSK3B, ATP1A1, EGFR, AQP1, ARHGDIA, CASP1, DAG1, AKT1, CASP2, SOX9, RAC1, BAK1, GGT1, SLC38A2, MAPK3, MAP3K1, MMP7, GADD45A, BAD, BNIP3, CYBA, NFKB1, TNFRSF1A, GCLC, IRF1, CTNNB1, LTBR	3331	78	18082	1.948656367	0.960927856	0.030871984	0.03028007
GOTERM_BP_DIRECT	GO:0002181~cytoplasmic translation	16	0.430223178	4.91E-04	RPL31, RPLP1, RPLP0, RPL22, RPL35A, RPL8, RPL9, RPL6, RPL7, RPL36, EIF4H, RPLP2, RPL22L1, RPL15, RPL29, EIF4B	3331	34	18082	2.55454112	0.962368854	0.030935072	0.030341949
GOTERM_BP_DIRECT	GO:0009636~response to toxic substance	30	0.806668459	5.03E-04	GUCY2C, DDC, CDKN1A, MAOB, PON2, GSTP1, PEBP1, CST3, SCFD1, AIFM1, CDH1, DHX15, MAPK1, MBP, SLC18A2, MAPK3, GPX1, CHKA, EPHX1, DNMT3A, ASNS, FOS, CPS1, CES1D, CDK4, CDK1, SDC1, BAX, NUPR1, SRSF9	3331	86	18082	1.893627865	0.965187855	0.031373315	0.030771789
GOTERM_BP_DIRECT	GO:0010269~response to selenium ion	8	0.215111589	5.08E-04	ALAD, GPX1, MAOB, SELM, RPLP0, GSTT1, SOD2, APOB	3331	10	18082	4.342719904	0.966293569	0.031381537	0.030779854
GOTERM_BP_DIRECT	GO:0016310~phosphorylation	146	3.925786502	5.24E-04	PANK3, ARAF, TESK1, MYLK, IGF1R, RPS6KA4, SLK, STK16, RPS6KA1, PDK3, AKT1, PIM3, PIM2, PIP4K2C, PRKACA, SEPHS2, PRKACB, EPHB4, PDK2, EPHB3, MAP2K3, PRKCI, MAP2K2, PRKCD, CASK, PRKCA, CSNK1D, DGKZ, ERN2, MAPKAPK2, CMPK1, IDNK, ULK1, PI4K2A, GNE, PFKFB4, PKDCC, AK2, AK3, AK4, PRKCZ, IRAK1, GRK4, STK38, PMVK, PGK1, ABL2, PIP5K1B, IP6K1, MARK2, NADK, CDK18, CHKB, CHKA, PLK1, CLK2, CDK9, CLK1, ICK, CD…	3331	612	18082	1.295010429	0.969687495	0.032066786	0.031451964
GOTERM_BP_DIRECT	GO:0006605~protein targeting	17	0.457112127	6.07E-04	YWHAE, YWHAB, RPL11, HPS4, RAB27A, SYNJ2BP, YWHAZ, TOMM20, ZDHHC3, MLPH, SYNGR2, YWHAQ, OS9, SEC61G, MYO6, PICK1, YWHAG	3331	38	18082	2.428494683	0.982631269	0.036835033	0.036128789
GOTERM_BP_DIRECT	GO:0048511~rhythmic process	40	1.075557946	6.38E-04	TOP2A, KDM5A, GSK3B, DDX5, MAGED1, HDAC1, DHX9, ROCK2, BHLHE41, RORC, HNRNPU, RORB, ADCY1, PPP1CB, NAMPT, EP300, KLF10, PRMT5, CBX3, FBXW11, NONO, GFPT1, CSNK1D, PPP1CA, NFKB2, SFPQ, MYBBP1A, TEF, SP1, THRAP3, TRP53, BHLHE40, ID1, HNRNPD, ID3, TOP1, PPARA, OGT, LGR4, ATF4	3331	128	18082	1.696374962	0.985904414	0.038383184	0.037647258
GOTERM_BP_DIRECT	GO:0006898~receptor-mediated endocytosis	23	0.618445819	6.47E-04	IFITM3, AMN, DBNL, TFRC, CLTC, HIP1R, APOA1, ARHGAP27, EGFR, DNM1, HSP90B1, DNM2, ATP5B, CLN3, FTL1, CTTN, SNX17, FTH1, PPT1, HYOU1, CALR, APOB, PICALM	3331	60	18082	2.080886621	0.98668776	0.038550666	0.037811528
GOTERM_BP_DIRECT	GO:0006122~mitochondrial electron transport, ubiquinol to cytochrome c	9	0.242000538	6.96E-04	UQCRB, UQCRQ, UQCRC1, CYCS, PMPCB, UQCR10, UQCRC2, CYC1, UQCRH	3331	13	18082	3.758122994	0.990451912	0.041148623	0.040359674
GOTERM_BP_DIRECT	GO:0006006~glucose metabolic process	25	0.672223716	7.12E-04	INPPL1, CACNA1A, PIK3R1, HK2, SERP1, MYC, AKT1, PGM2, PDK3, PDK2, WDTC1, TCF7L2, CPT1A, PDHA1, TPI1, DCXR, MAPK14, NISCH, AIMP1, PKM, FABP5, G6PDX, GALM, PPARA, GAPDH	3331	68	18082	1.99573525	0.99137712	0.04168109	0.040881932
GOTERM_BP_DIRECT	GO:0001933~negative regulation of protein phosphorylation	29	0.779779511	7.67E-04	PPP1R15B, PTEN, PEBP1, FBLN1, CIB1, ARRB1, PSEN1, PARK7, CORO1C, PPP2CA, MICAL1, DVL1, BAG1, PBK, CHP1, XDH, CDK5RAP3, PRNP, HSPA4, PAX6, PRKCA, FKBP1A, IBTK, CTDSP2, DNAJC10, MYADM, INSM1, TARDBP, OGT	3331	84	18082	1.874090435	0.99404024	0.043863198	0.043022202
GOTERM_BP_DIRECT	GO:0006997~nucleus organization	12	0.322667384	7.70E-04	H3F3B, GOLM1, CHMP1B, H3F3A, CHMP1A, LMNA, CHMP2B, MAP7, CHMP2A, CHMP4B, CHMP6, CHMP5	3331	22	18082	2.960945389	0.994138857	0.043863198	0.043022202
GOTERM_BP_DIRECT	GO:0034379~very-low-density lipoprotein particle assembly	7	0.18822264	7.73E-04	ARF1, DGAT1, SOAT1, CES1D, SOAT2, APOC3, ACSL3	3331	8	18082	4.749849895	0.994265856	0.043863198	0.043022202
GOTERM_BP_DIRECT	GO:0007034~vacuolar transport	10	0.268889486	7.86E-04	CLN3, NDFIP2, CHMP1B, CHMP1A, CHMP2B, CHMP2A, CHMP4B, ATP6V0D1, CHMP6, CHMP5	3331	16	18082	3.392749925	0.994754253	0.043863198	0.043022202
GOTERM_BP_DIRECT	GO:0006914~autophagy	43	1.156224792	7.94E-04	VCP, STX17, USP10, RAB1B, EI24, CISD2, PSEN1, PARK7, HMGB1, FNBP1L, GABARAP, FAM134B, MAP1LC3B, LAMP1, RB1CC1, RAB24, UBQLN1, TMEM208, TRP53INP2, ATG5, ATG3, GABARAPL2, GABARAPL1, XBP1, ACBD5, 1600014C10RIK, ATG9A, 5330417C22RIK, RAB33B, VMP1, VAMP8, TMEM59, DAP, VPS41, ATG2A, CHMP4B, TMBIM6, ULK1, PIK3C3, HAP1, SQSTM1, OPTN, TECPR1	3331	142	18082	1.643811231	0.995038932	0.043863198	0.043022202
GOTERM_BP_DIRECT	GO:0001523~retinoid metabolic process	11	0.295778435	8.02E-04	ADH4, ADH1, CYP2J6, RBP2, APOC2, APOC3, APOA1, APOA4, LDLR, DHRS3, ADH5	3331	19	18082	3.142757825	0.99526823	0.043863198	0.043022202
GOTERM_BP_DIRECT	GO:0042176~regulation of protein catabolic process	11	0.295778435	8.02E-04	PPP2CA, CDC42, SERPINB1A, XPO1, UBXN2A, PSMD2, FAF1, ODC1, PSMD3, PSMD1, FURIN	3331	19	18082	3.142757825	0.99526823	0.043863198	0.043022202
GOTERM_BP_DIRECT	GO:1902600~hydrogen ion transmembrane transport	11	0.295778435	8.02E-04	COX8A, SLC46A1, ATP6V0B, COX7B, UQCRB, AA467197, ATP5G3, UQCR10, ATP5G2, ATP5G1, ATP6V0E	3331	19	18082	3.142757825	0.99526823	0.043863198	0.043022202
GOTERM_BP_DIRECT	GO:0006366~transcription from RNA polymerase II promoter	42	1.129335843	8.26E-04	NFAT5, GTF2A2, EHF, THRA, LDB1, GATA6, DDX21, ARRB1, MED16, HIF1A, SCAF8, POLR2B, DEAF1, MYC, POLR2C, DVL1, POLR2E, POLR2F, POLR2G, POLR2H, JUNB, POLR2J, POLR2K, POLR2L, EGR1, JUN, XBP1, JUND, KLF13, STAT3, TRIP4, PAX6, FOS, KLF4, USF2, GTF2F2, MED13L, RBMXL1, ELF3, THRAP3, FOSB, LCORL	3331	138	18082	1.652121703	0.995981472	0.04456696	0.043712471
GOTERM_BP_DIRECT	GO:0045471~response to ethanol	37	0.9948911	8.28E-04	PSMD14, MAOB, EHMT2, GSTP1, SETD7, PTEN, PEBP1, PHB, HMGCR, GATA3, AACS, ALAD, EEF1B2, POLB, CCND1, OXCT1, MYC, EIF4EBP1, PTK2B, SDF4, BAK1, NQO1, GSN, BAD, STAT3, GOT2, PRKCA, EEF2, RHOA, SOD1, RBP4, TRP53, CAT, ALDH1A1, G6PDX, CDK1, CDO1	3331	117	18082	1.716673466	0.996028421	0.04456696	0.043712471
GOTERM_BP_DIRECT	GO:0032922~circadian regulation of gene expression	23	0.618445819	8.38E-04	KDM5A, PRMT5, ZFHX3, MAGED1, HDAC1, GFPT1, BHLHE41, RORC, HNRNPU, CSNK1D, PPP1CA, PPP1CB, PPP1CC, NCOR1, MYBBP1A, NAMPT, BHLHE40, PRKG2, TOP1, PPARA, OGT, LGR4, ATF4	3331	61	18082	2.046773725	0.996285335	0.04474498	0.043887078
GOTERM_BP_DIRECT	GO:0001649~osteoblast differentiation	36	0.968002151	8.50E-04	CBFB, DHX9, CLTC, FHL2, HSD17B4, DDX21, HNRNPU, ADAR, RRBP1, PHB, RPS15, SYNCRIP, FBL, ATP5B, TMSB4X, CREB3L1, AKT1, RPS11, JUNB, TRP53INP2, TPM4, H3F3B, H3F3A, HSPE1, SND1, GTPBP4, RSL1D1, RBMXL1, MYBBP1A, FASN, CAT, ERH, HNRNPC, IARS, SNRNP200, LGR4	3331	113	18082	1.729401732	0.996584158	0.04505489	0.044191045
GOTERM_BP_DIRECT	GO:0071320~cellular response to cAMP	20	0.537778973	8.97E-04	APP, KDM1A, SRD5A1, RPLP0, ITPR1, AKAP7, ITPR3, SLC8A1, ZFP36L1, AQP1, RAP1B, RAP1A, CPS1, KCNQ1, FDX1, AKAP9, GPD1, EZR, SLC26A3, CFTR	3331	50	18082	2.171359952	0.997492947	0.047043714	0.046141737
GOTERM_BP_DIRECT	GO:0007568~aging	50	1.344447432	9.02E-04	GSK3A, PTEN, PEBP1, LITAF, POLB, CASP7, SCP2, LONP1, AKT1, CASP2, TSPO, SLC18A2, FADS1, EIF5A, SREBF1, MMP7, DNMT3A, CACYBP, FOS, CANX, CAT, ALDOC, DLD, RPN2, HMGCR, IRAK1, UCP2, CTNNA1, BAK1, SLC12A2, MBD3, NQO1, JUN, GSN, JUND, GSS, AMFR, MBD2, STAT3, ATP2B1, SOD2, EEF2, EIF2S1, SOD1, NFKB2, GNAO1, MSRA, GCLC, GCLM, NFE2L2	3331	173	18082	1.568901699	0.997580786	0.047043714	0.046141737
GOTERM_BP_DIRECT	GO:0046686~response to cadmium ion	14	0.376445281	9.65E-04	CAMK2B, PRNP, DTYMK, CDKN1B, GSS, SORD, MT1, SOD2, ALAD, GPI1, GCLC, CAT, CDK1, B2M	3331	29	18082	2.620606839	0.998408702	0.049923235	0.048966049
GOTERM_BP_DIRECT	GO:0071364~cellular response to epidermal growth factor stimulus	16	0.430223178	0.001018027	MCM7, GSTP1, CAD, IQGAP1, ZFP36L2, EGFR, ZFP36L1, VIL1, EEF1A1, ZFP36, MYC, NCL, ERBB2, ID1, AKT1, SOX9	3331	36	18082	2.412622169	0.998886016	0.052279623	0.051277258
GOTERM_BP_DIRECT	GO:0010044~response to aluminum ion	6	0.161333692	0.001073533	ALAD, QDPR, GLUD1, MAOB, LONP1, XDH	3331	6	18082	5.42839988	0.999231261	0.05429477	0.053253767
GOTERM_BP_DIRECT	GO:0006102~isocitrate metabolic process	6	0.161333692	0.001073533	IDH3G, IDH1, IDH2, IDH3B, ACO2, IDH3A	3331	6	18082	5.42839988	0.999231261	0.05429477	0.053253767
GOTERM_BP_DIRECT	GO:0000387~spliceosomal snRNP assembly	13	0.349556332	0.001100124	PRMT5, LSM4, SNRPD2, SNRPD1, CLNS1A, SNRPG, STRAP, SNRPE, GEMIN7, SNRPD3, SNRPF, SNRPC, SNRPB	3331	26	18082	2.71419994	0.999356424	0.055221254	0.054162489
GOTERM_BP_DIRECT	GO:0006891~intra-Golgi vesicle-mediated transport	12	0.322667384	0.001230909	GABARAPL2, COPB2, COPA, CUX1, TRAPPC10, COPB1, GOSR2, RAB6A, COPE, COPZ1, RAB33B, VTI1B	3331	23	18082	2.832208633	0.999731486	0.060870709	0.059703625
GOTERM_BP_DIRECT	GO:0010243~response to organonitrogen compound	12	0.322667384	0.001230909	VKORC1, GNAO1, CDKN1A, HMGCS1, CCND1, PSMB2, MGST3, CDK1, MGST1, MGST2, CDO1, AACS	3331	23	18082	2.832208633	0.999731486	0.060870709	0.059703625
GOTERM_BP_DIRECT	GO:0006635~fatty acid beta-oxidation	18	0.484001076	0.00132798	ACADVL, CPT1A, ABCD3, ECHS1, ACAA2, ECH1, HSD17B4, ACAA1A, ACAT2, ACAT1, HADHB, HADHA, ACOX1, EHHADH, PEX5, ACADM, HADH, SLC27A2	3331	44	18082	2.220709042	0.999859667	0.065188217	0.063938353
GOTERM_BP_DIRECT	GO:0019433~triglyceride catabolic process	11	0.295778435	0.00133979	LIPE, CPS1, DDHD2, APOC3, APOA1, APOA4, APOB, PRKACA, PRKACB, MGLL, PNPLA2	3331	20	18082	2.985619934	0.999870319	0.06528786	0.064036085
GOTERM_BP_DIRECT	GO:0006337~nucleosome disassembly	9	0.242000538	0.001363019	SMARCE1, SMARCD2, SMARCC1, SMARCB1, HIST3H2A, SMARCC2, CEBPG, ARID1A, ARID2	3331	14	18082	3.489685637	0.999888971	0.065767603	0.064506631
GOTERM_BP_DIRECT	GO:0042632~cholesterol homeostasis	23	0.618445819	0.001369337	ABCG8, XBP1, ABCG5, G6PC, DGAT2, MTTP, APOC3, PCSK9, APOA1, APOA4, AMPD2, TMEM97, EHD1, CD24A, NCOR1, SOAT1, NPC1L1, SOAT2, NPC2, LAMTOR1, APOB, SLC37A4, LDLR	3331	63	18082	1.981796782	0.999893563	0.065767603	0.064506631
GOTERM_BP_DIRECT	GO:0006897~endocytosis	51	1.371336381	0.001462857	APP, TFRC, USP33, INPPL1, CLTA, ARRB1, STON2, PIK3C2A, FNBP1L, CLINT1, AP2A2, GHR, DPYSL2, RAC1, SH3GL1, RALBP1, DBNL, APLP1, CSNK1D, SCAMP1, EPN1, DNM1, NME1, DNM2, RABEP1, CTTN, NCL, SNX3, CDC42, CLN3, SNX1, SNX2, MYO6, PACSIN2, AP2S1, ATP6V1H, LDLR, SNX5, ATP9A, SNX6, SORT1, HIP1R, ARHGAP27, AP2B1, SYNJ2BP, RAB11B, EHD1, RAB17, RAB5A, PICALM, LRP11	3331	181	18082	1.529549137	0.999943041	0.069757373	0.068419904
GOTERM_BP_DIRECT	GO:0051262~protein tetramerization	17	0.457112127	0.001613185	CPSF7, ADSL, CPSF6, SHMT2, SHMT1, TXNRD1, HMGCR, FH1, DNM1, IGF1R, DHRS4, OXA1L, HMGCL, RPS19, TRP53, CAT, ASL	3331	41	18082	2.25079995	0.999979153	0.076380316	0.074915865
GOTERM_BP_DIRECT	GO:0030041~actin filament polymerization	12	0.322667384	0.001897161	VIL1, GSN, CTTN, MICALL2, COBL, MYH9, ARPC4, ANG, RAC1, MTSS1, MSRB1, GAS7	3331	24	18082	2.71419994	0.999996879	0.088225919	0.086534349
GOTERM_BP_DIRECT	GO:0034614~cellular response to reactive oxygen species	12	0.322667384	0.001897161	PRDX3, PRDX5, SRC, TRP53, TPM1, PXN, ROMO1, PTPRK, PARK7, FOS, PDK2, SLC8A1	3331	24	18082	2.71419994	0.999996879	0.088225919	0.086534349
GOTERM_BP_DIRECT	GO:0001666~response to hypoxia	53	1.425114278	0.001908408	CDKN1B, CITED2, ECE1, LIMD1, ETS1, SLC8A1, TXN2, ALAD, ALKBH5, PLAU, LONP1, CASP1, CD38, EP300, CAR9, REG1, SOX4, ADSL, CYBA, ACTN4, ATP1B1, CBFA2T3, RHOA, CLDN3, CAT, DDIT4, ACOT2, ANG, ALDOA, PPARA, ITPR1, HIF1A, ASCL2, HSP90B1, HSPD1, DPP4, CST3, PDLIM1, PAK1, SCFD1, UCP2, PTK2B, EGLN1, EGR1, EGLN3, PKLR, BNIP3, NFATC3, SOD2, VEGFA, CD24A, HYOU1, PAM	3331	192	18082	1.49846455	0.999997106	0.088225919	0.086534349
GOTERM_BP_DIRECT	GO:0030388~fructose 1,6-bisphosphate metabolic process	7	0.18822264	0.001955877	PFKL, ALDOC, ALDOB, ALDOA, FBP1, PFKP, FBP2	3331	9	18082	4.222088795	0.999997893	0.088225919	0.086534349
GOTERM_BP_DIRECT	GO:0048024~regulation of mRNA splicing, via spliceosome	7	0.18822264	0.001955877	KHDRBS1, TIA1, SON, YTHDC1, SRSF3, SRSF10, JMJD6	3331	9	18082	4.222088795	0.999997893	0.088225919	0.086534349
GOTERM_BP_DIRECT	GO:0000103~sulfate assimilation	7	0.18822264	0.001955877	TXN1, SULT2B1, SULT1D1, TXNL1, PAPSS2, PAPSS1, TXN2	3331	9	18082	4.222088795	0.999997893	0.088225919	0.086534349
GOTERM_BP_DIRECT	GO:0006000~fructose metabolic process	7	0.18822264	0.001955877	PFKFB2, PFKFB4, ALDOB, ALDOA, FBP1, FBP2, KHK	3331	9	18082	4.222088795	0.999997893	0.088225919	0.086534349
GOTERM_BP_DIRECT	GO:0018279~protein N-linked glycosylation via asparagine	14	0.376445281	0.002034291	VCP, ST6GALNAC2, RPN1, MAGT1, DDOST, KRTCAP2, FUT8, STT3A, ST3GAL4, ST3GAL6, MGAT2, STT3B, UGGT1, ST3GAL1	3331	31	18082	2.45153543	0.999998753	0.091147148	0.089399569
GOTERM_BP_DIRECT	GO:0042147~retrograde transport, endosome to Golgi	22	0.59155687	0.002133246	RAB9, STX16, GOSR2, CLTC, GBF1, FAM21, FAM109A, GCC2, RNF126, SNX1, SNX2, AP1S1, STX5A, VPS35, ERC1, TRIM27, RAB6A, SNX5, VTI1B, PLEKHJ1, VAMP3, SNX6	3331	61	18082	1.957783563	0.999999357	0.093924755	0.092123921
GOTERM_BP_DIRECT	GO:0032091~negative regulation of protein binding	22	0.59155687	0.002133246	GSK3B, ROCK1, KDM1A, USP33, PARK7, AES, GOLGA2, PPP1R2, CKMT1, PLSCR1, GNL3L, HNRNPK, MYC, DVL1, ID1, PIN1, BAX, TMBIM6, ADNP, PIM2, PPARA, ZFPM1	3331	61	18082	1.957783563	0.999999357	0.093924755	0.092123921
GOTERM_BP_DIRECT	GO:0000302~response to reactive oxygen species	11	0.295778435	0.002138491	ALDH3A2, GPX1, GSTP1, PTPRN, PRDX1, CAT, PRKCA, SOD2, PRDX6, ATOX1, SOD1	3331	21	18082	2.843447556	0.999999379	0.093924755	0.092123921
GOTERM_BP_DIRECT	GO:0034644~cellular response to UV	18	0.484001076	0.002335878	PCNA, KDM1A, PTPRK, PIK3R1, EIF2S1, AQP1, YY1, ERCC4, TRP53, RUVBL2, POLD1, PBK, MYEOV2, EP300, BAX, BAK1, N4BP1, TAF1	3331	46	18082	2.124156475	0.999999834	0.100745161	0.098813558
GOTERM_BP_DIRECT	GO:0007595~lactation	18	0.484001076	0.002335878	DDR1, VDR, CAD, RPLP0, USF2, PRLR, HIF1A, HK2, VEGFA, APRT, NME1, SOCS2, CCND1, PPAT, CDO1, SLC29A1, XDH, PAM	3331	46	18082	2.124156475	0.999999834	0.100745161	0.098813558
GOTERM_BP_DIRECT	GO:0010824~regulation of centrosome duplication	10	0.268889486	0.002342294	NPM1, XPO1, PDCD6IP, CHMP1B, CHORDC1, CHMP1A, CHMP2B, CHMP2A, CHMP4B, CHMP5	3331	18	18082	3.015777711	0.999999841	0.100745161	0.098813558
GOTERM_BP_DIRECT	GO:0051017~actin filament bundle assembly	15	0.40333423	0.00236699	DBNL, ACTN1, USH1C, ACTN4, ESPN, CORO1B, CDC42, LIMA1, BAIAP2L2, MYO1B, ABL2, LCP1, EZR, PLS1, GAS7	3331	35	18082	2.326457091	0.999999865	0.100745161	0.098813558
GOTERM_BP_DIRECT	GO:0006614~SRP-dependent cotranslational protein targeting to membrane	8	0.215111589	0.002369232	SEC61A1, SRP72, SRPR, SSR3, SRP68, SRP14, SRP9, SEC63	3331	12	18082	3.618933253	0.999999867	0.100745161	0.098813558
GOTERM_BP_DIRECT	GO:0051881~regulation of mitochondrial membrane potential	13	0.349556332	0.002409992	PRELID1, TUSC2, PARK7, SOD2, SOD1, PRDX3, UBB, UCP2, BAX, NDUFS1, BCO2, BAK1, CLIC1	3331	28	18082	2.520328516	0.999999899	0.10182981	0.099877411
GOTERM_BP_DIRECT	GO:1900153~positive regulation of nuclear-transcribed mRNA catabolic process, deadenylation-dependent decay	9	0.242000538	0.002450972	TNRC6C, ZFP36, CNOT1, PABPC1, TOB1, ZFP36L2, TNRC6A, ZFP36L1, TNRC6B	3331	15	18082	3.257039928	0.999999923	0.102909991	0.100936882
GOTERM_BP_DIRECT	GO:0043406~positive regulation of MAP kinase activity	20	0.537778973	0.002566206	MAGED1, SRC, PRKCD, PDGFA, MIF, IQGAP1, PSEN1, FGF1, EGFR, ADRA2A, VEGFA, CD24A, CEACAM1, IRAK1, PDCD10, ERBB2, KIT, KRAS, PDE5A, CSK	3331	54	18082	2.010518474	0.999999965	0.107074948	0.105021984
GOTERM_BP_DIRECT	GO:0031647~regulation of protein stability	24	0.645334767	0.002691509	CTSA, SH3GLB1, SREBF1, HSPA8, XBP1, NPM1, USP7, CD81, PTEN, USP19, PYCARD, PSMD8, CDC42, GNL3L, RNF128, SUMO1, ASPH, RNF149, LAMP2, TOMM7, MAPK1, KRAS, VPS35, SOX4	3331	70	18082	1.861165673	0.999999985	0.111605665	0.109465832
GOTERM_BP_DIRECT	GO:0035774~positive regulation of insulin secretion involved in cellular response to glucose stimulus	14	0.376445281	0.002855292	TRPA1, BAD, ARRB1, GCG, SRI, HIF1A, RFX6, OXCT1, MPC2, KIF5B, PHPT1, C2CD2L, CFTR, TRPM4	3331	32	18082	2.374924947	0.999999995	0.11766622	0.115410187
GOTERM_BP_DIRECT	GO:0016477~cell migration	52	1.398225329	0.002889728	ITGB1, GSK3B, ARF4, GSK3A, USP33, PTEN, TNFAIP1, PTPRK, LIMD1, PTPRF, NUP62, MYO18A, RAC1, TNS3, EPHB3, JAK1, PRKCI, RHOA, SPECC1L, ANG, LCP1, CD47, CD44, PAFAH1B1, HBEGF, CD63, ENPEP, CD151, SRC, CUL3, THBS1, PRKCZ, CORO1B, EFNB2, CLN3, FUT8, ABL2, CSK, HES1, TSPAN1, USP24, ST14, JUP, ARPC5, VEGFA, EFNA1, CD24A, GOLPH3, APC, FAT1, SDC1, BCAR1	3331	191	18082	1.477888973	0.999999996	0.118354744	0.116085509
GOTERM_BP_DIRECT	GO:0007049~cell cycle	141	3.791341759	0.003091664	SMARCB1, ZFP207, GMNN, BCCIP, CIB1, MKI67, SMC3, SMC4, RCBTB1, CCAR1, GOLGA2, PPP1CB, PPP1CC, RGS2, CCND2, CCND1, EP300, PIM3, STRA13, PIM2, LIG1, FBXW11, PRKCD, MTUS1, HCFC1, EID1, CDC34, PARD3, SPECC1L, TXNIP, JTB, ERH, ANAPC5, ANAPC1, ANAPC2, ARL8B, LLGL2, ANAPC13, KHDRBS1, BEX2, TSG101, CDCA3, ARL3, ARPP19, ANAPC11, CCNB2, CHTF8, RAD21, TPR, MCTS1, CDT1, UBE2I, UBE2C, GADD45A, RCC2, PLK1, RGC…	3331	614	18082	1.246586943	0.999999999	0.124221686	0.121839964
GOTERM_BP_DIRECT	GO:0006068~ethanol catabolic process	6	0.161333692	0.003184392	ADH1, ALDH2, ALDH1B1, ALDH3B1, ALDH1A7, ADH5	3331	7	18082	4.652914183	0.999999999	0.124221686	0.121839964
GOTERM_BP_DIRECT	GO:0043279~response to alkaloid	6	0.161333692	0.003184392	BCHE, TMED10, MYC, UQCRC1, DHX15, SRSF9	3331	7	18082	4.652914183	0.999999999	0.124221686	0.121839964
GOTERM_BP_DIRECT	GO:0051683~establishment of Golgi localization	6	0.161333692	0.003184392	CDC42, ARHGAP21, SLC9A3R1, PDCD10, COPG1, YWHAZ	3331	7	18082	4.652914183	0.999999999	0.124221686	0.121839964
GOTERM_BP_DIRECT	GO:0032532~regulation of microvillus length	6	0.161333692	0.003184392	VIL1, CDHR2, USH1C, CDHR5, EZR, PLS1	3331	7	18082	4.652914183	0.999999999	0.124221686	0.121839964
GOTERM_BP_DIRECT	GO:1903608~protein localization to cytoplasmic stress granule	6	0.161333692	0.003184392	TIA1, DDX3X, SSB, DHX9, DDX1, YBX1	3331	7	18082	4.652914183	0.999999999	0.124221686	0.121839964
GOTERM_BP_DIRECT	GO:0006595~polyamine metabolic process	6	0.161333692	0.003184392	ODC1, OAZ1, SAT1, OAZ2, AZIN1, SRM	3331	7	18082	4.652914183	0.999999999	0.124221686	0.121839964
GOTERM_BP_DIRECT	GO:0006110~regulation of glycolytic process	6	0.161333692	0.003184392	MLXIPL, EIF6, PGAM1, PRKAG2, HIF1A, OGT	3331	7	18082	4.652914183	0.999999999	0.124221686	0.121839964
GOTERM_BP_DIRECT	GO:0007030~Golgi organization	26	0.699112665	0.003200439	TMED10, STX17, UBXN2A, CLTC, USO1, RAB43, CDC42, ARHGAP21, LMAN1, LMAN2, MYO18A, TMED2, RAB2A, ARFGEF1, TMED9, ATP8B1, CSNK1A1, SURF4, GBF1, GOLPH3L, CSNK1D, BHLHA15, VMP1, GOLPH3, GORASP2, OPTN	3331	79	18082	1.786561986	0.999999999	0.124221686	0.121839964
GOTERM_BP_DIRECT	GO:0070059~intrinsic apoptotic signaling pathway in response to endoplasmic reticulum stress	15	0.40333423	0.003225421	GSK3B, XBP1, ITPR1, ERO1L, BAG6, ERN2, AIFM1, TRP53, DNAJC10, SELK, BAX, TMBIM6, BAK1, UBE2K, ATF4	3331	36	18082	2.261833283	1	0.124467706	0.122081267
GOTERM_BP_DIRECT	GO:0035690~cellular response to drug	25	0.672223716	0.003256995	DDC, HSP90AB1, TFRC, EHMT2, SERPINE1, EGFR, MYLK, RAP1B, PPP3CA, RAP1A, MYC, PPAT, SLC18A2, GSTM3, PRNP, RANBP1, GSTM1, CAD, QDPR, RNF149, KCNQ1, TRP53, GAS6, FBP1, NFE2L2	3331	75	18082	1.809466627	1	0.124963796	0.122567845
GOTERM_BP_DIRECT	GO:0045862~positive regulation of proteolysis	11	0.295778435	0.003279285	MGEA5, HSPA8, ASPH, FBXW11, BAD, PLK1, EP300, BAK1, AURKAIP1, OGT, CLN6	3331	22	18082	2.71419994	1	0.125100025	0.122701463
GOTERM_BP_DIRECT	GO:0009409~response to cold	16	0.430223178	0.003521298	ACADVL, HSP90AA1, THRA, TRPA1, ACOT11, ATP2B1, FOS, SOD2, HSPD1, RBM3, PLAC8, PCSK1N, TMEM135, ACADL, ACADM, LRP11	3331	40	18082	2.171359952	1	0.133569218	0.131008274
GOTERM_BP_DIRECT	GO:0042274~ribosomal small subunit biogenesis	10	0.268889486	0.003728942	RPS15, NPM1, RPS17, RPS28, RPS16, RPS7, RPS19, RPS6, UTP11L, RPS24	3331	19	18082	2.857052568	1	0.139793692	0.137113405
GOTERM_BP_DIRECT	GO:0006783~heme biosynthetic process	10	0.268889486	0.003728942	ALAD, SNX3, SLC25A39, ALAS1, UROD, UROS, SLC11A2, ATPIF1, CPOX, TMEM14C	3331	19	18082	2.857052568	1	0.139793692	0.137113405
GOTERM_BP_DIRECT	GO:0000045~autophagosome assembly	17	0.457112127	0.003748213	ATG3, GABARAPL2, GABARAPL1, ATG9A, PSEN1, 5330417C22RIK, GABARAP, MAP1LC3B, RB1CC1, ATG2A, UBQLN1, ULK1, PIK3C3, EMC6, CTSD, TRP53INP2, ATG5	3331	44	18082	2.097336317	1	0.139793692	0.137113405
GOTERM_BP_DIRECT	GO:0009725~response to hormone	18	0.484001076	0.003913402	H3F3B, H3F3A, SORD, FHL2, DHCR24, SREBF2, TXN2, ACAT1, GCLC, MAT2A, OXCT1, LONP1, AKT1, UQCRFS1, CD38, PTK2B, ANG, TAC1	3331	48	18082	2.035649955	1	0.144861686	0.14208423
GOTERM_BP_DIRECT	GO:1900026~positive regulation of substrate adhesion-dependent cell spreading	14	0.376445281	0.003927496	APOA1, CIB1, CRKL, DNM2, CDC42, NET1, ARPC2, C1QBP, MYADM, RAC1, CALR, CRK, DBN1, S100A10	3331	33	18082	2.302957525	1	0.144861686	0.14208423
GOTERM_BP_DIRECT	GO:0000027~ribosomal large subunit assembly	12	0.322667384	0.004097509	MRPL20, RPL5, RPL3, RPL10, RPL12, RPL11, MRTO4, RPL24, RPL23A, BRIX1, RPL6, MRPL11	3331	26	18082	2.505415329	1	0.148170865	0.145329962
GOTERM_BP_DIRECT	GO:0030150~protein import into mitochondrial matrix	9	0.242000538	0.004115803	TOMM40, GRPEL1, GRPEL2, TOMM7, TIMM17B, TIMM44, TOMM20, TOMM22, TIMM50	3331	16	18082	3.053474932	1	0.148170865	0.145329962
GOTERM_BP_DIRECT	GO:0000380~alternative mRNA splicing, via spliceosome	9	0.242000538	0.004115803	HNRNPM, RBM17, MBNL1, SFPQ, KDM1A, ESRP1, SRSF1, SRSF6, PQBP1	3331	16	18082	3.053474932	1	0.148170865	0.145329962
GOTERM_BP_DIRECT	GO:0060009~Sertoli cell development	9	0.242000538	0.004115803	CST3, ADRM1, AKAP9, ATRX, MAP7, HSD17B4, SDC1, SOX9, FNDC3A	3331	16	18082	3.053474932	1	0.148170865	0.145329962
GOTERM_BP_DIRECT	GO:0010469~regulation of receptor activity	7	0.18822264	0.004128188	PPP2CA, UBE2I, PLAU, SERPINE1, PPP2R5B, PCSK9, MUC4	3331	10	18082	3.799879916	1	0.148170865	0.145329962
GOTERM_BP_DIRECT	GO:0006260~DNA replication	36	0.968002151	0.004179364	2810417H13RIK, PCNA, MCM7, MCMDC2, PRIM1, TNFAIP1, TBRG1, POLB, CHTF8, RBBP4, POLD1, POLD2, REV3L, RBBP6, RBBP7, CDT1, RMI2, RRM1, RFC1, LIG1, RPA2, WRNIP1, SSRP1, ADRA2A, DNAJC2, NFIA, NASP, NFIB, RPA3, NFIC, MCM3, MCM5, MCM6, SSBP1, TOP1, MCM2	3331	123	18082	1.588799965	1	0.149205526	0.146344785
GOTERM_BP_DIRECT	GO:0007264~small GTPase mediated signal transduction	61	1.640225867	0.004422728	RAB3B, RAB9, ARF3, ARF4, RAB3C, ARF1, GDI1, RAB3D, DOCK7, GDI2, ARHGAP1, RAB43, YWHAQ, RAC1, ARL5A, RAB8A, RAB2A, RALBP1, RHOG, RHOC, RHOA, RAB33B, ARL4A, RHOU, ARF5, RAPGEF4, ARF6, ARL8B, RASL12, RALA, RAB1B, ARL3, ARHGAP18, AGAP1, RAP1B, GNA13, CDC42, RAP1A, RRAS, RAB25, RAB24, G3BP2, RAB6A, RALGDS, RAB4A, RAB4B, RAB27A, RAB27B, RAB11A, RAB11B, RAB10, DAB1, RAB14, RAB15, DNAJA3, SRPRB, KRAS, RA…	3331	236	18082	1.403103359	1	0.157053879	0.15404266
GOTERM_BP_DIRECT	GO:0031018~endocrine pancreas development	16	0.430223178	0.004622132	PKLR, ONECUT2, HNF4G, SLC2A2, MYT1, NEUROD1, RFX6, HNF4A, HES1, SOX9, BAK1, INSM1, SOX4, FOXA3, NKX2-2, FOXA2	3331	41	18082	2.118399953	1	0.163266404	0.160136071
GOTERM_BP_DIRECT	GO:0010501~RNA secondary structure unwinding	17	0.457112127	0.004838188	DDX17, EIF4A2, DDX39, EIF4A1, DDX6, DDX5, DDX3X, DDX27, DDX46, DDX24, DDX1, EIF4A3, DDX21, DDX54, DDX19B, DDX39B, DHX36	3331	45	18082	2.050728844	1	0.168535786	0.165304423
GOTERM_BP_DIRECT	GO:0018027~peptidyl-lysine dimethylation	5	0.134444743	0.004897535	SETD3, EHMT2, SETD7, SMYD2, EHMT1	3331	5	18082	5.42839988	1	0.168535786	0.165304423
GOTERM_BP_DIRECT	GO:0042921~glucocorticoid receptor signaling pathway	5	0.134444743	0.004897535	NEDD4, PTGES3, ARID1A, NR3C1, YWHAH	3331	5	18082	5.42839988	1	0.168535786	0.165304423
GOTERM_BP_DIRECT	GO:0045040~protein import into mitochondrial outer membrane	5	0.134444743	0.004897535	HSP90AA1, SAMM50, HSPA4, TOMM7, TOMM22	3331	5	18082	5.42839988	1	0.168535786	0.165304423
GOTERM_BP_DIRECT	GO:0075525~viral translational termination-reinitiation	5	0.134444743	0.004897535	EIF3L, EIF3G, EIF3D, EIF3A, EIF3B	3331	5	18082	5.42839988	1	0.168535786	0.165304423
GOTERM_BP_DIRECT	GO:0006164~purine nucleotide biosynthetic process	10	0.268889486	0.005683702	ADSL, ATIC, MTHFD1, IMPDH1, IMPDH2, HPRT, GART, ADSS, PAICS, PRPS1L3	3331	20	18082	2.71419994	1	0.192263771	0.188577467
GOTERM_BP_DIRECT	GO:0009116~nucleoside metabolic process	10	0.268889486	0.005683702	PRPSAP1, PRPS2, ATIC, PNP, PNP2, PPAT, HPRT, UPP1, PRPS1L3, APRT	3331	20	18082	2.71419994	1	0.192263771	0.188577467
GOTERM_BP_DIRECT	GO:0006406~mRNA export from nucleus	15	0.40333423	0.005702251	EIF5A, DDX39, ENY2, CHTOP, SHFM1, THOC3, THOC7, ALKBH5, DDX19B, DDX39B, NUP85, SARNP, HNRNPA2B1, NUP88, SRSF10	3331	38	18082	2.142789426	1	0.192263771	0.188577467
GOTERM_BP_DIRECT	GO:0070534~protein K63-linked ubiquitination	15	0.40333423	0.005702251	UBE2B, ZFP91, WWP2, UBE2G1, PRPF19, RNF4, RNF5, RNF126, HECTD1, UBE2S, NEDD4, UBE2N, UBE2V2, TRIM27, UBE2V1	3331	38	18082	2.142789426	1	0.192263771	0.188577467
GOTERM_BP_DIRECT	GO:0070979~protein K11-linked ubiquitination	12	0.322667384	0.005779419	ANAPC13, UBE2W, UBE2B, UBE2S, UBE2C, UBE2D3, ANAPC5, RNF4, ANAPC1, ANAPC2, UBE2L3, ANAPC11	3331	27	18082	2.412622169	1	0.192916996	0.189218168
GOTERM_BP_DIRECT	GO:2001243~negative regulation of intrinsic apoptotic signaling pathway	12	0.322667384	0.005779419	IVNS1ABP, NDUFA13, DDX3X, HDAC1, SRC, PPIF, NDUFS3, VDAC2, GCG, BCL2L2, HERPUD1, MCL1	3331	27	18082	2.412622169	1	0.192916996	0.189218168
GOTERM_BP_DIRECT	GO:0031175~neuron projection development	39	1.048668997	0.006098859	ITGB1, APP, BTG2, DOCK7, PTEN, PRICKLE2, PTPRK, IGF1R, PQBP1, CAPZB, BLOC1S1, CDH1, CLMN, MICALL2, PTK2B, PHGDH, STX3, ARFGEF1, MKL2, TMEM30A, UNC5A, RYK, PRMT1, UBE4B, RAB11A, MANF, CAMSAP3, GNAO1, EHD1, CD24A, APC, VAPA, NEDD4, TBC1D24, ULK1, ATXN10, CD44, FRYL, CUL4B	3331	139	18082	1.523076225	1	0.202567089	0.198683238
GOTERM_BP_DIRECT	GO:0032024~positive regulation of insulin secretion	18	0.484001076	0.006276649	PFKFB2, TCF7L2, MGEA5, BAD, GLRX, AACS, PTBP1, GLUD1, PSMD9, TRPM2, RBP4, SERP1, UCN3, CD38, TARDBP, GLUL, SOX4, PCK2	3331	50	18082	1.954223957	1	0.207440132	0.20346285
GOTERM_BP_DIRECT	GO:1990090~cellular response to nerve growth factor stimulus	13	0.349556332	0.006500803	APP, KIDINS220, CIB1, CSNK1D, EHD1, RAP1A, ARPC3, ID1, RPS3, AKT1, HES1, TAC1, BPTF	3331	31	18082	2.276425756	1	0.213739019	0.209640967
GOTERM_BP_DIRECT	GO:0010867~positive regulation of triglyceride biosynthetic process	9	0.242000538	0.00653127	CTDNEP1, SREBF1, TCF7L2, DGAT2, DGAT1, ACSL6, APOC3, ACSL5, LDLR	3331	17	18082	2.87385876	1	0.213739019	0.209640967
GOTERM_BP_DIRECT	GO:0030833~regulation of actin filament polymerization	11	0.295778435	0.006967671	HAX1, FCHSD2, ARPC2, ARPC3, ARPC1B, ARPC1A, ARPC5L, ARHGAP18, ARPC5, PAK3, DBN1	3331	24	18082	2.488016612	1	0.221877894	0.217623794
GOTERM_BP_DIRECT	GO:0006950~response to stress	14	0.376445281	0.007037507	TRAP1, NPM1, SMG1, HSP90AA1, HSP90AB1, GADD45A, MINK1, AHSA1, GADD45G, HSP90B1, MAPK13, UCN3, MAPKAPK2, MAP4K4	3331	35	18082	2.171359952	1	0.221877894	0.217623794
GOTERM_BP_DIRECT	GO:1904628~cellular response to phorbol 13-acetate 12-myristate	6	0.161333692	0.007203686	ARPC2, CDK4, MYC, RPLP0, ZFP36L2, ZFP36L1	3331	8	18082	4.07129991	1	0.221877894	0.217623794
GOTERM_BP_DIRECT	GO:0006012~galactose metabolic process	6	0.161333692	0.007203686	GALE, B4GALT1, GALT, GALM, GALK2, GALK1	3331	8	18082	4.07129991	1	0.221877894	0.217623794
GOTERM_BP_DIRECT	GO:0045542~positive regulation of cholesterol biosynthetic process	6	0.161333692	0.007203686	SEC14L2, SREBF1, FDPS, POR, SCP2, FGF1	3331	8	18082	4.07129991	1	0.221877894	0.217623794
GOTERM_BP_DIRECT	GO:0010216~maintenance of DNA methylation	6	0.161333692	0.007203686	USP7, DNMT1, UHRF1, KCNQ1OT1, DNMT3A, CTCF	3331	8	18082	4.07129991	1	0.221877894	0.217623794
GOTERM_BP_DIRECT	GO:0010918~positive regulation of mitochondrial membrane potential	6	0.161333692	0.007203686	GSK3B, STOML2, TMEM135, VCP, BAD, MYC	3331	8	18082	4.07129991	1	0.221877894	0.217623794
GOTERM_BP_DIRECT	GO:0060992~response to fungicide	6	0.161333692	0.007203686	KDM6B, KDM1A, SRD5A1, EHMT2, EHMT1, HIF1A	3331	8	18082	4.07129991	1	0.221877894	0.217623794
GOTERM_BP_DIRECT	GO:0032872~regulation of stress-activated MAPK cascade	6	0.161333692	0.007203686	MAP2K2, GSTP1, PRDX1, NBR1, MAPK1, MAPK3	3331	8	18082	4.07129991	1	0.221877894	0.217623794
GOTERM_BP_DIRECT	GO:0006475~internal protein amino acid acetylation	6	0.161333692	0.007203686	NAA10, MDH2, EHHADH, EP300, ASL, TXNL4A	3331	8	18082	4.07129991	1	0.221877894	0.217623794
GOTERM_BP_DIRECT	GO:0033572~transferrin transport	6	0.161333692	0.007203686	SNX3, TFRC, REP15, CLTC, DNM2, RAB11B	3331	8	18082	4.07129991	1	0.221877894	0.217623794
GOTERM_BP_DIRECT	GO:0017148~negative regulation of translation	23	0.618445819	0.007213741	GRB7, BTG2, TIA1, DDX3X, MVK, EIF4A3, IREB2, RPL13A, PRKCA, EPRS, TOB1, GIGYF2, SYNCRIP, ILF3, CNOT1, CAPRIN1, RPS3, EIF4EBP1, ANG, CALR, EIF4E2, PAIP2, GAPDH	3331	71	18082	1.758495736	1	0.221877894	0.217623794
GOTERM_BP_DIRECT	GO:0072583~clathrin-mediated endocytosis	8	0.215111589	0.007278499	CANX, CLTB, HIP1R, CLTA, FNBP1L, DLL1, DNM1, PICALM	3331	14	18082	3.101942789	1	0.221877894	0.217623794
GOTERM_BP_DIRECT	GO:0032469~endoplasmic reticulum calcium ion homeostasis	8	0.215111589	0.007278499	SELK, ITPR1, ATP2A2, TMBIM6, PSEN1, TMCO1, HERPUD1, GRINA	3331	14	18082	3.101942789	1	0.221877894	0.217623794
GOTERM_BP_DIRECT	GO:0051489~regulation of filopodium assembly	8	0.215111589	0.007278499	CDC42, TRPM2, CLN3, MYO10, RAB17, RAB5A, DBN1, ARF6	3331	14	18082	3.101942789	1	0.221877894	0.217623794
GOTERM_BP_DIRECT	GO:0016070~RNA metabolic process	7	0.18822264	0.007673698	DUSP11, POP5, RNASEH2A, XRN2, DDX54, TSN, PTBP3	3331	11	18082	3.454436287	1	0.22870362	0.224318649
GOTERM_BP_DIRECT	GO:0060416~response to growth hormone	7	0.18822264	0.007673698	CPS1, RBBP4, SRD5A1, IRF1, NME2, AKT1, CACYBP	3331	11	18082	3.454436287	1	0.22870362	0.224318649
GOTERM_BP_DIRECT	GO:0090161~Golgi ribbon formation	7	0.18822264	0.007673698	GOLGA2, PRMT5, GOLPH3, STX16, MYO18A, GCC2, OPTN	3331	11	18082	3.454436287	1	0.22870362	0.224318649
GOTERM_BP_DIRECT	GO:1990440~positive regulation of transcription from RNA polymerase II promoter in response to endoplasmic reticulum stress	7	0.18822264	0.007673698	ATF6B, CREB3L3, CREB3L1, TRP53, ATF6, ATF3, ATF4	3331	11	18082	3.454436287	1	0.22870362	0.224318649
GOTERM_BP_DIRECT	GO:0006646~phosphatidylethanolamine biosynthetic process	7	0.18822264	0.007673698	CHKB, PCYT2, CHKA, ETNK1, EPT1, CEPT1, PISD	3331	11	18082	3.454436287	1	0.22870362	0.224318649
GOTERM_BP_DIRECT	GO:0048538~thymus development	19	0.510890024	0.007800348	MAP2K2, CITED2, ADRM1, NFATC3, PSEN1, GATA3, PBX1, TGFBR1, CRKL, PRDX2, CCNB2, APC, MYB, CTNNB1, MAPK1, HES1, JARID2, MAPK3, EPHB3	3331	55	18082	1.875265413	1	0.230420889	0.226002993
GOTERM_BP_DIRECT	GO:0034613~cellular protein localization	19	0.510890024	0.007800348	CD63, PRKCI, EXOC8, AXIN2, PRPF19, PRKCZ, CDC42, SLC9A3R1, NIPBL, TMEM33, SUMO2, CTNNA1, CTNNB1, ABL2, LAMTOR2, LAMTOR1, LAMTOR3, OPTN, RAN	3331	55	18082	1.875265413	1	0.230420889	0.226002993
GOTERM_BP_DIRECT	GO:0060548~negative regulation of cell death	25	0.672223716	0.00801757	REG3B, MCFD2, PARK7, RNF4, CST3, MYC, AGR2, EP300, ABCB1A, SOX4, ATG5, CTSB, BNIP3L, HSPA4, BNIP3, PTGES3, STAT3, CACYBP, RHOA, CHMP2A, PICK1, CHMP4B, SRSF6, OGT, NFE2L2	3331	80	18082	1.696374962	1	0.235794261	0.23127334
GOTERM_BP_DIRECT	GO:0006970~response to osmotic stress	10	0.268889486	0.008342611	ATF2, TSC22D4, NFAT5, MAP7, SORD, SLC2A1, PTK2B, LRRC8A, EGFR, MAPK13	3331	21	18082	2.584952324	1	0.242153341	0.237510497
GOTERM_BP_DIRECT	GO:0032435~negative regulation of proteasomal ubiquitin-dependent protein catabolic process	10	0.268889486	0.008342611	BAG6, SDCBP, SMARCC1, UBXN1, HSP90AB1, TAF9, PBK, WAC, PARK7, N4BP1	3331	21	18082	2.584952324	1	0.242153341	0.237510497
GOTERM_BP_DIRECT	GO:0051412~response to corticosterone	10	0.268889486	0.008342611	CDKN1A, MAOB, UCN3, CCND1, FOSB, PEBP1, CALM3, FOS, CALM1, CALM2	3331	21	18082	2.584952324	1	0.242153341	0.237510497
GOTERM_BP_DIRECT	GO:0007032~endosome organization	13	0.349556332	0.00868811	EXOC8, VPS33B, FAM109A, A230046K03RIK, DNM1, FAM160A2, HOOK2, TMEM127, CHMP2B, PIK3C3, LAMTOR1, RAB5A, PLEKHJ1	3331	32	18082	2.205287451	1	0.25109015	0.246275959
GOTERM_BP_DIRECT	GO:0051592~response to calcium ion	22	0.59155687	0.008899347	RANBP1, AHCYL1, GDI1, BAD, DUSP1, PEF1, PDCD6, ANXA5, MTTP, PEBP1, ITPR3, THBS1, EGFR, PPP3CA, CCND1, S100A16, HNRNPD, SDC1, TXNIP, EP300, PTK2B, SEC31A	3331	68	18082	1.75624702	1	0.256086387	0.251176403
GOTERM_BP_DIRECT	GO:0006418~tRNA aminoacylation for protein translation	14	0.376445281	0.009192164	WARS, VARS, SARS, TARS, EPRS, NARS, AIMP1, LARS2, QARS, KARS, RARS, MARS, GARS, IARS	3331	36	18082	2.111044398	1	0.263377205	0.258327432
GOTERM_BP_DIRECT	GO:0007005~mitochondrion organization	25	0.672223716	0.0094481	DCTN6, CEBPA, STOML2, PRKAG1, PRKAG2, PARK7, PHB, PHB2, PRDX3, HMGCL, CHCHD2, MAN2A1, LONP1, SH3GLB1, CLUH, CXADR, PTCD2, PARP1, CHCHD10, MAPK14, SOD2, MAPK13, TMEM11, DNAJA3, PEX5	3331	81	18082	1.675432062	1	0.269553486	0.264385294
GOTERM_BP_DIRECT	GO:0031623~receptor internalization	15	0.40333423	0.009510817	ITGB1, TFRC, CD81, CLTC, DNM1, DNM2, SNX1, GRK4, NEDD4, CXCR2, CD9, ULK1, EZR, RAMP1, PICALM	3331	40	18082	2.035649955	1	0.270188153	0.265007793
GOTERM_BP_DIRECT	GO:0008652~cellular amino acid biosynthetic process	11	0.295778435	0.009726529	PYCRL, MTHFD1, PSAT1, ADI1, CTH, ASNS, PHGDH, PYCR2, ASL, ALDH18A1, OTC	3331	25	18082	2.388495947	1	0.274000649	0.268747192
GOTERM_BP_DIRECT	GO:0030218~erythrocyte differentiation	17	0.457112127	0.009727105	HSPA9, THRA, ATPIF1, ADAR, GATA3, SMAD5, RPS14, MFSD7B, HEPH, RPS19, KIT, TCEA1, ACIN1, SFXN1, ZFPM1, NFE2L1, TMEM14C	3331	48	18082	1.922558291	1	0.274000649	0.268747192
GOTERM_BP_DIRECT	GO:0006103~2-oxoglutarate metabolic process	9	0.242000538	0.009882451	GHR, IDH3G, IDH1, IDH2, GOT2, OGDH, IDH3B, DLD, IDH3A	3331	18	18082	2.71419994	1	0.277206909	0.271891978
GOTERM_BP_DIRECT	GO:0001824~blastocyst development	12	0.322667384	0.010727609	EMG1, SMARCB1, DMBT1, PSMC3, ELF3, NASP, CDX2, PSMC4, DAD1, ATP1B1, CDK11B, TGFBR1	3331	29	18082	2.246234433	1	0.295940162	0.290266055
GOTERM_BP_DIRECT	GO:0006513~protein monoubiquitination	12	0.322667384	0.010727609	UBE2W, RNF126, CDC34, TSG101, UBE2B, UBE2R2, CUL3, NEDD4, UBE2D3, TRIM25, UBE4B, RBX1	3331	29	18082	2.246234433	1	0.295940162	0.290266055
GOTERM_BP_DIRECT	GO:0097421~liver regeneration	12	0.322667384	0.010727609	PRMT5, RAP1A, RPS16, CCND1, RPL32, MYC, UCP2, SRSF1, SRSF5, REG1, GFER, EGFR	3331	29	18082	2.246234433	1	0.295940162	0.290266055
GOTERM_BP_DIRECT	GO:0043484~regulation of RNA splicing	12	0.322667384	0.010727609	CLK1, MBNL1, SON, MBNL2, AHNAK, HNRNPH1, CELF1, SNRNP70, ESRP1, HNRNPF, PQBP1, CLK2	3331	29	18082	2.246234433	1	0.295940162	0.290266055
GOTERM_BP_DIRECT	GO:0006275~regulation of DNA replication	8	0.215111589	0.011502585	ANKRD17, PCNA, EHMT2, GMNN, ID3, NUCKS1, RBBP6, SMC3	3331	15	18082	2.895146603	1	0.312159584	0.3061745
GOTERM_BP_DIRECT	GO:0043149~stress fiber assembly	8	0.215111589	0.011502585	ITGB1, SRC, CUL3, ZYX, PTK2B, ARRB1, TNFAIP1, RHOA	3331	15	18082	2.895146603	1	0.312159584	0.3061745
GOTERM_BP_DIRECT	GO:0006878~cellular copper ion homeostasis	8	0.215111589	0.011502585	PRNP, APP, ARF1, SLC31A1, APLP2, SLC11A2, COMMD1, ATOX1	3331	15	18082	2.895146603	1	0.312159584	0.3061745
GOTERM_BP_DIRECT	GO:0006376~mRNA splice site selection	8	0.215111589	0.011502585	MBNL1, RBMXL1, CELF1, YTHDC1, LUC7L3, SRSF6, SRSF10, LUC7L2	3331	15	18082	2.895146603	1	0.312159584	0.3061745
GOTERM_BP_DIRECT	GO:0007346~regulation of mitotic cell cycle	14	0.376445281	0.011830085	CDC123, CDKN1A, PLK1, GBF1, CKS1B, SDCBP, MYC, RPA3, CKS2, BIRC5, PIM3, PIM2, SAE1, CDK5RAP3	3331	37	18082	2.053989144	1	0.317659366	0.311568833
GOTERM_BP_DIRECT	GO:0009058~biosynthetic process	14	0.376445281	0.011830085	PBLD1, ALAS1, PCYT2, GOT2, GPT, GCAT, PBLD2, GMPPB, SPTLC1, SPTLC2, FASN, GMPPA, GART, FDFT1	3331	37	18082	2.053989144	1	0.317659366	0.311568833
GOTERM_BP_DIRECT	GO:0043171~peptide catabolic process	10	0.268889486	0.01184799	NPEPPS, ENPEP, RNPEPL1, ACY1, CPQ, ANPEP, CPE, TPP1, LTA4H, CNDP2	3331	22	18082	2.467454491	1	0.317659366	0.311568833
GOTERM_BP_DIRECT	GO:0031397~negative regulation of protein ubiquitination	15	0.40333423	0.012045691	UBXN1, ARRB1, PARK7, GTPBP4, DNAJA1, GCLC, GNL3L, RPS3, TSPO, CHP1, OGT, VPS28, SOX4, N4BP1, ATG5	3331	41	18082	1.985999956	1	0.320386595	0.314243772
GOTERM_BP_DIRECT	GO:0007017~microtubule-based process	15	0.40333423	0.012045691	TUBAL3, DCTN3, DYNLL1, TUBB4B, DYNLL2, TUBA4A, TUBA1C, TUBA1B, TUBB5, TUBA1A, MAP1B, KIF5B, XRN2, MAP3K11, PAFAH1B1	3331	41	18082	1.985999956	1	0.320386595	0.314243772
GOTERM_BP_DIRECT	GO:0033138~positive regulation of peptidyl-serine phosphorylation	23	0.618445819	0.012097076	PPP1R15A, TXN1, GSK3B, GSK3A, DOCK7, ARAF, ARRB1, GCG, MIF, PARK7, VEGFA, CDC42, PAK1, HAX1, PDCD10, AKAP9, SPRY2, AKT1, PHIP, SMYD3, FNIP1, GAS6, CD44	3331	74	18082	1.687205368	1	0.320476495	0.314331949
GOTERM_BP_DIRECT	GO:0046931~pore complex assembly	5	0.134444743	0.012545538	GSDMD, CCT3, BAD, ANO6, CCT8	3331	6	18082	4.523666567	1	0.32462794	0.318403797
GOTERM_BP_DIRECT	GO:1901030~positive regulation of mitochondrial outer membrane permeabilization involved in apoptotic signaling pathway	5	0.134444743	0.012545538	GSK3B, GSK3A, ATPIF1, HIP1R, BOK	3331	6	18082	4.523666567	1	0.32462794	0.318403797
GOTERM_BP_DIRECT	GO:0000056~ribosomal small subunit export from nucleus	5	0.134444743	0.012545538	RPS15, NPM1, XPO1, NUP88, RAN	3331	6	18082	4.523666567	1	0.32462794	0.318403797
GOTERM_BP_DIRECT	GO:0006189~'de novo' IMP biosynthetic process	5	0.134444743	0.012545538	ADSL, ATIC, PPAT, GART, PAICS	3331	6	18082	4.523666567	1	0.32462794	0.318403797
GOTERM_BP_DIRECT	GO:0035020~regulation of Rac protein signal transduction	5	0.134444743	0.012545538	CRK, OGT, SSX2IP, ARF6, DNM2	3331	6	18082	4.523666567	1	0.32462794	0.318403797
GOTERM_BP_DIRECT	GO:0045047~protein targeting to ER	5	0.134444743	0.012545538	SPCS2, SPCS1, PMM2, SRP68, SRP14	3331	6	18082	4.523666567	1	0.32462794	0.318403797
GOTERM_BP_DIRECT	GO:0006123~mitochondrial electron transport, cytochrome c to oxygen	7	0.18822264	0.012978165	COX8A, COX4I1, CYCS, COX5B, COX6A1, COX7C, COX5A	3331	12	18082	3.166566597	1	0.33069554	0.324355062
GOTERM_BP_DIRECT	GO:0006120~mitochondrial electron transport, NADH to ubiquinone	7	0.18822264	0.012978165	NDUFB9, NDUFA7, NDUFB8, NDUFS6, NDUFC2, NDUFV2, DLD	3331	12	18082	3.166566597	1	0.33069554	0.324355062
GOTERM_BP_DIRECT	GO:0045056~transcytosis	7	0.18822264	0.012978165	SRC, USO1, MAL2, CHP1, VPS35, RAB17, MFSD2A	3331	12	18082	3.166566597	1	0.33069554	0.324355062
GOTERM_BP_DIRECT	GO:0045899~positive regulation of RNA polymerase II transcriptional preinitiation complex assembly	7	0.18822264	0.012978165	PSMC5, PSMC6, CAND1, PSMC3, PSMC4, PSMC1, GTF2F2	3331	12	18082	3.166566597	1	0.33069554	0.324355062
GOTERM_BP_DIRECT	GO:0001836~release of cytochrome c from mitochondria	11	0.295778435	0.013244667	FIS1, JUN, BAD, TRP53, BAX, CCK, BAK1, SOD2, MFF, BOK, TIMM50	3331	26	18082	2.296630718	1	0.336203039	0.329756965
GOTERM_BP_DIRECT	GO:0009790~embryo development	24	0.645334767	0.013565978	TPI1, TAF10, APLP2, ATP5A1, TPM1, SMARCA5, EHMT1, UBR3, TNFAIP1, PSEN1, HMGCR, TGFBR1, CKS1B, FOXP1, BAG6, HMGCL, RBP4, RAB14, ELF3, DNAJA3, CKS2, BIRC5, KIF1B, GTF2I	3331	79	18082	1.649134141	1	0.340313956	0.333789063
GOTERM_BP_DIRECT	GO:0006782~protoporphyrinogen IX biosynthetic process	6	0.161333692	0.013763446	ALAD, ALAS1, UROD, UROS, IREB2, CPOX	3331	9	18082	3.618933253	1	0.340313956	0.333789063
GOTERM_BP_DIRECT	GO:0006002~fructose 6-phosphate metabolic process	6	0.161333692	0.013763446	PFKL, GFPT1, TALDO1, FBP1, PFKP, FBP2	3331	9	18082	3.618933253	1	0.340313956	0.333789063
GOTERM_BP_DIRECT	GO:0044070~regulation of anion transport	6	0.161333692	0.013763446	AHCYL1, TTYH1, VDAC3, VDAC2, VDAC1, RAB11B	3331	9	18082	3.618933253	1	0.340313956	0.333789063
GOTERM_BP_DIRECT	GO:2000146~negative regulation of cell motility	6	0.161333692	0.013763446	SLC9A3R1, CTNNA1, PIN1, FBLN1, SPINT2, GATA3	3331	9	18082	3.618933253	1	0.340313956	0.333789063
GOTERM_BP_DIRECT	GO:0034332~adherens junction organization	6	0.161333692	0.013763446	DSP, CDC42, CDH1, SRC, CTNNB1, CSK	3331	9	18082	3.618933253	1	0.340313956	0.333789063
GOTERM_BP_DIRECT	GO:0039702~viral budding via host ESCRT complex	6	0.161333692	0.013763446	PDCD6IP, CHMP1B, CHMP2B, CHMP2A, CHMP4B, CHMP6	3331	9	18082	3.618933253	1	0.340313956	0.333789063
GOTERM_BP_DIRECT	GO:0043627~response to estrogen	23	0.618445819	0.014213498	DTYMK, HSP90AA1, ABCC2, SRD5A1, CITED2, PTPRN, ARPC1B, GATA6, APOA1, ASH2L, GATA3, TGFBR1, AQP1, HSPD1, CD24A, KRT19, CCND1, CTNNA1, CTNNB1, MAPK1, TRIM25, EP300, ALDOA	3331	75	18082	1.664709297	1	0.350145069	0.343431683
GOTERM_BP_DIRECT	GO:0033539~fatty acid beta-oxidation using acyl-CoA dehydrogenase	9	0.242000538	0.014357731	ACADVL, ACADL, ACOX1, ETFA, ACADM, ETFB, ACAD11, ACADS, ACADSB	3331	19	18082	2.571347312	1	0.351107005	0.344375175
GOTERM_BP_DIRECT	GO:0043409~negative regulation of MAPK cascade	9	0.242000538	0.014357731	NLRP6, APC, DUSP1, RNF149, DAG1, PEBP1, ASH1L, DUSP16, IGF1R	3331	19	18082	2.571347312	1	0.351107005	0.344375175
GOTERM_BP_DIRECT	GO:0071333~cellular response to glucose stimulus	22	0.59155687	0.01486678	XBP1, GPX1, NME2, APOC3, CYBA, AACS, IGF1R, PPP2CA, NEUROD1, PPP3CA, MLXIPL, GCLC, RAP1A, UCP2, PDK3, GCLM, SLC29A1, GAS6, PRKACA, OGT, SOX4, PCK2	3331	71	18082	1.682039399	1	0.36222855	0.355283485
GOTERM_BP_DIRECT	GO:0042594~response to starvation	14	0.376445281	0.015016559	ADSL, CAD, GCG, SSTR1, AACS, ACAT1, HMGCL, ZFP36, UCN3, CPS1, OXCT1, ULK1, ACADM, LRP11	3331	38	18082	1.999936798	1	0.364547443	0.357557917
GOTERM_BP_DIRECT	GO:0006919~activation of cysteine-type endopeptidase activity involved in apoptotic process	21	0.564667921	0.015518994	MTCH1, EGLN3, VCP, CDKN1B, NLRP1A, BAD, PDCD6, HIP1R, CCK, HSPD1, PYCARD, DAP, AIFM1, FAM162A, MYC, BAX, PDCD2, ANP32B, BAK1, XDH, BOK	3331	67	18082	1.701438768	1	0.375379732	0.368182518
GOTERM_BP_DIRECT	GO:0034599~cellular response to oxidative stress	20	0.537778973	0.016161144	TXN1, XBP1, SRXN1, PARP1, HDAC1, PRKCD, TXNL1, NME2, ATP2A2, PYCR2, PARK7, TXN2, PRDX3, PRDX2, ALDH3B1, G6PDX, LONP1, NFE2L1, VIMP, NFE2L2	3331	63	18082	1.723301549	1	0.389501067	0.382033101
GOTERM_BP_DIRECT	GO:0045070~positive regulation of viral genome replication	10	0.268889486	0.01634351	TOP2A, DDB1, DDX3X, LARP1, ADAR, PKN2, PABPC1, PPIA, PPID, TARBP2	3331	23	18082	2.360173861	1	0.392479409	0.384954339
GOTERM_BP_DIRECT	GO:0042127~regulation of cell proliferation	56	1.505781124	0.016595157	B4GALT1, CDKN1B, TES, CD81, HP1BP3, SERPINE1, CIB1, NR3C1, SAT1, PLAU, SOX9, JARID2, JUNB, JAK1, MMP7, MIF, GNL3, TNFRSF1A, DUSP22, RNF126, CFDP1, TXNIP, JTB, ATF5, GUCY2C, CEBPA, DNMT1, SRC, CDCA7, HIF1A, NDRG1, EGFR, BAG6, CTNNA1, PTK2B, ABL2, STAT6, S100A11, ESRRA, EGLN3, JUND, JUP, MBD2, PLA2G2A, KLF4, PBX1, CDK4, RPA3, TRP53, SPRY2, PIN1, CTNNB1, DHCR7, LTBR, LGR5, FRK	3331	227	18082	1.339164728	1	0.397094141	0.389480592
GOTERM_BP_DIRECT	GO:0001701~in utero embryonic development	71	1.909115354	0.01693076	ITGB1, KDM1A, PRKCSH, CITED2, CHD8, PITPNB, CHD7, KEAP1, PLOD3, BRK1, ADAR, YBX1, YBX3, GPI1, FLCN, TRIM28, CDH1, MYC, MYB, RESP18, TMED2, JUNB, MKL2, MBNL1, KDM2A, PRMT1, TPM1, EPN1, TGFBR1, MTSS1, FOXP1, MYH9, EIF4E2, LY6E, DDX5, ANKRD11, CUL3, SRSF1, GATA6, UBR3, GATA3, ASCL2, DLL1, GNA13, CCNB2, RXRA, MAN2A1, MGAT1, RBBP6, HES1, APOB, WDTC1, MBD3, BTF3, UBE2B, USP9X, KIDINS220, EIF2S2, VEGFA,…	3331	299	18082	1.289018032	1	0.403677696	0.39593792
GOTERM_BP_DIRECT	GO:0051091~positive regulation of sequence-specific DNA binding transcription factor activity	30	0.806668459	0.017056159	FOXA1, ATF2, GTF2A2, BEX2, SMARCB1, KDM1A, PTEN, PARK7, PHB2, PYCARD, NEUROD1, TRIM8, PPP3CA, AKT1, TRIM25, EP300, TRIM27, HMGN3, NKX2-2, FZD1, UBE2I, JUP, PPP2R5B, ARID5B, RGCC, KIT, JMY, CTNNB1, TCF3, TRIM31	3331	107	18082	1.521981275	1	0.405220336	0.397450983
GOTERM_BP_DIRECT	GO:0006401~RNA catabolic process	8	0.215111589	0.01724786	ISG20, RNASEH2C, EXOSC5, RNASEH2A, ANG4, SKIV2L, SKIV2L2, SND1	3331	16	18082	2.71419994	1	0.405446166	0.397672482
GOTERM_BP_DIRECT	GO:1903543~positive regulation of exosomal secretion	8	0.215111589	0.01724786	SMPD3, SDCBP, TSG101, PDCD6IP, SDC4, MYO5B, CHMP2A, SDC1	3331	16	18082	2.71419994	1	0.405446166	0.397672482
GOTERM_BP_DIRECT	GO:0000920~cell separation after cytokinesis	8	0.215111589	0.01724786	PDCD6IP, CHMP1B, CHMP1A, CHMP2B, CHMP2A, CHMP4B, CHMP6, CHMP5	3331	16	18082	2.71419994	1	0.405446166	0.397672482
GOTERM_BP_DIRECT	GO:0071902~positive regulation of protein serine/threonine kinase activity	11	0.295778435	0.01763599	PPP2CA, MAP2K2, HSP90AB1, CAB39, PDCD10, SRC, PIH1D1, CIB1, HIGD1A, RHOA, LTF	3331	27	18082	2.211570321	1	0.411670874	0.403777843
GOTERM_BP_DIRECT	GO:0006820~anion transport	11	0.295778435	0.01763599	SLC4A7, SLC37A1, SLC22A18, VDAC3, VDAC2, LRRC8A, VDAC1, SLC4A2, SLC37A4, KCNN4, SLC4A4	3331	27	18082	2.211570321	1	0.411670874	0.403777843
GOTERM_BP_DIRECT	GO:0051591~response to cAMP	17	0.457112127	0.017890142	SREBF1, JUN, JUND, PKLR, DUSP1, PTPRN, PEBP1, FOS, PIK3R1, MAT2A, NDUFS4, BSG, SDC1, FOSB, PTK2B, CDO1, JUNB	3331	51	18082	1.809466627	1	0.416148385	0.408169507
GOTERM_BP_DIRECT	GO:2000379~positive regulation of reactive oxygen species metabolic process	12	0.322667384	0.01839688	EIF5A, CDKN1A, PLAU, GADD45A, TRP53, TSPO, PTK2B, ROMO1, MAPK14, THBS1, XDH, NFE2L2	3331	31	18082	2.101316083	1	0.423508865	0.415388863
GOTERM_BP_DIRECT	GO:0042771~intrinsic apoptotic signaling pathway in response to DNA damage by p53 class mediator	12	0.322667384	0.01839688	BAG6, PYCARD, CDKN1A, SNW1, TRP53, BCL3, DDIT4, SHISA5, RPS27L, EP300, NUPR1, HIPK1	3331	31	18082	2.101316083	1	0.423508865	0.415388863
GOTERM_BP_DIRECT	GO:0000184~nuclear-transcribed mRNA catabolic process, nonsense-mediated decay	12	0.322667384	0.01839688	SMG1, RBM8A, NCBP2, EIF4A3, MAGOH, UPF3B, ETF1, RNPS1, EIF3E, PABPC1, GSPT1, PNRC2	3331	31	18082	2.101316083	1	0.423508865	0.415388863
GOTERM_BP_DIRECT	GO:0090002~establishment of protein localization to plasma membrane	15	0.40333423	0.018656341	JUP, ROCK1, ROCK2, F11R, MPP5, TNFRSF1A, IFT20, TSPAN15, SLC9A3R1, EFR3A, TTC7, CDH1, PKP3, EZR, S100A10	3331	43	18082	1.893627865	1	0.427300231	0.419107536
GOTERM_BP_DIRECT	GO:0061025~membrane fusion	13	0.349556332	0.018756946	NAPA, STX17, UBXN2A, STX16, USO1, STX7, VPS33B, DNM1, DNM2, VAMP8, CHP1, STX5A, STX3	3331	35	18082	2.016262813	1	0.427300231	0.419107536
GOTERM_BP_DIRECT	GO:0005977~glycogen metabolic process	14	0.376445281	0.018817596	TCF7L2, GSK3B, GSK3A, G6PC, GAA, PRKAG2, PPP1CA, PPP1CB, PPP1R2, PPP1CC, GYS1, UGP2, AKT1, SLC37A4	3331	39	18082	1.948656367	1	0.427300231	0.419107536
GOTERM_BP_DIRECT	GO:0043085~positive regulation of catalytic activity	14	0.376445281	0.018817596	PSENEN, HSPA8, ARF1, NPM1, BTG1, YWHAB, CIB1, PSEN1, SOD1, APH1A, CDC42, CLPS, MYC, SLC37A4	3331	39	18082	1.948656367	1	0.427300231	0.419107536
GOTERM_BP_DIRECT	GO:0010977~negative regulation of neuron projection development	20	0.537778973	0.019119162	RAP1GAP2, GSK3B, PRKCSH, H2-K1, INPPL1, CIB1, RTN4, RHOA, ADCY6, PTPRG, INPP5J, HES1, VIM, FKBP4, B2M, H2-D1, ITM2C, PAFAH1B1, MAP4K4, RUNX1T1	3331	64	18082	1.696374962	1	0.432676364	0.424380592
GOTERM_BP_DIRECT	GO:0006509~membrane protein ectodomain proteolysis	9	0.242000538	0.020140417	PSENEN, APH1A, BACE1, BACE2, RBMXL1, SPPL2A, DAG1, MYH9, PSEN1	3331	20	18082	2.442779946	1	0.45119941	0.442548493
GOTERM_BP_DIRECT	GO:0031333~negative regulation of protein complex assembly	9	0.242000538	0.020140417	CDC42, GSK3B, DDX3X, STXBP1, EIF4EBP1, ULK1, DNAJC15, SVIP, PRKCZ	3331	20	18082	2.442779946	1	0.45119941	0.442548493
GOTERM_BP_DIRECT	GO:0000413~protein peptidyl-prolyl isomerization	9	0.242000538	0.020140417	FKBP1A, PPIL1, PPIF, PPIG, FKBP4, PPIB, PPIA, PPID, NKTR	3331	20	18082	2.442779946	1	0.45119941	0.442548493
GOTERM_BP_DIRECT	GO:0043248~proteasome assembly	7	0.18822264	0.020398799	PSMD8, PSMD4, SHFM1, ADRM1, POMP, ELP2, PSMG2	3331	13	18082	2.922984551	1	0.452433173	0.4437586
GOTERM_BP_DIRECT	GO:0006536~glutamate metabolic process	7	0.18822264	0.020398799	GCLC, GOT2, ALDH18A1, NAGS, GGT1, GCLM, GLUL	3331	13	18082	2.922984551	1	0.452433173	0.4437586
GOTERM_BP_DIRECT	GO:0009303~rRNA transcription	7	0.18822264	0.020398799	NPM1, RNASEK, MARS, TRP53, ANG, SIRT7, TOP1	3331	13	18082	2.922984551	1	0.452433173	0.4437586
GOTERM_BP_DIRECT	GO:0043433~negative regulation of sequence-specific DNA binding transcription factor activity	21	0.564667921	0.021401546	EGLN1, TCF7L2, PRNP, THRA, KDM1A, CEBPG, RPL11, KEAP1, WWP2, KLF4, PHB2, IGF1R, SUMO1, HNF4A, BHLHE40, ID1, SPOP, ID3, GAS6, TRIB1, FOXA2	3331	69	18082	1.652121703	1	0.466441496	0.45749834
GOTERM_BP_DIRECT	GO:0046060~dATP metabolic process	4	0.107555795	0.02151947	MGEA5, GUK1, AK2, AK3	3331	4	18082	5.42839988	1	0.466441496	0.45749834
GOTERM_BP_DIRECT	GO:1903553~positive regulation of extracellular exosome assembly	4	0.107555795	0.02151947	SDCBP, PDCD6IP, SDC4, SDC1	3331	4	18082	5.42839988	1	0.466441496	0.45749834
GOTERM_BP_DIRECT	GO:0042776~mitochondrial ATP synthesis coupled proton transport	4	0.107555795	0.02151947	STOML2, CYC1, ATP5O, COX5B	3331	4	18082	5.42839988	1	0.466441496	0.45749834
GOTERM_BP_DIRECT	GO:0001951~intestinal D-glucose absorption	4	0.107555795	0.02151947	VIL1, SLC5A1, EZR, PLS1	3331	4	18082	5.42839988	1	0.466441496	0.45749834
GOTERM_BP_DIRECT	GO:0033499~galactose catabolic process via UDP-galactose	4	0.107555795	0.02151947	GALE, GALT, GALM, GALK1	3331	4	18082	5.42839988	1	0.466441496	0.45749834
GOTERM_BP_DIRECT	GO:0031345~negative regulation of cell projection organization	4	0.107555795	0.02151947	ITGB1, ITGA3, SPRY2, PTPRF	3331	4	18082	5.42839988	1	0.466441496	0.45749834
GOTERM_BP_DIRECT	GO:0051260~protein homooligomerization	49	1.317558483	0.021708538	CEP57, APP, DGKD, TNFAIP1, FGFRL1, ALAD, CDH1, LONP1, ANXA6, REG1, GLUL, TGM2, CPT1A, ATPIF1, ANXA5, KCTD3, EEF1A1, CLDN3, RBMXL1, CLPP, PICK1, CHMP4B, KCTD12, OPTN, REG3B, CUTA, VCP, DERL1, AK3, ITPR3, MFF, ACAT1, NACC1, GSDMD, FIS1, PRNP, NPM1, GCH1, ST13, TAF10, TMEM120A, SOD2, TOR1B, EHD1, P2RX4, CHMP2A, AQP11, BAX, PAM	3331	197	18082	1.350211138	1	0.469016835	0.460024301
GOTERM_BP_DIRECT	GO:0060441~epithelial tube branching involved in lung morphogenesis	10	0.268889486	0.021969014	FOXA1, CTSL, ESRP1, CTSZ, DAG1, CTNNB1, KRAS, SOX9, CTSD, FOXA2	3331	24	18082	2.261833283	1	0.470080565	0.461067637
GOTERM_BP_DIRECT	GO:0042273~ribosomal large subunit biogenesis	10	0.268889486	0.021969014	ZFP622, RPL5, EBNA1BP2, NPM1, EIF6, NIP7, RPL11, RPL14, RPL35A, RPL7	3331	24	18082	2.261833283	1	0.470080565	0.461067637
GOTERM_BP_DIRECT	GO:0009987~cellular process	10	0.268889486	0.021969014	GNAO1, APP, JUN, TUBB5, AMFR, MAP1B, CTNNB1, HDGF, JUNB, PPP1CA	3331	24	18082	2.261833283	1	0.470080565	0.461067637
GOTERM_BP_DIRECT	GO:0070936~protein K48-linked ubiquitination	16	0.430223178	0.022243612	UBE2B, UBE2C, AMFR, UBE2D3, RNF6, UBE2G1, UBE2D2A, RNF4, MARCH6, RNF5, RNF126, CDC34, UBE2R2, PELI1, UBE2K, RNF187	3331	48	18082	1.809466627	1	0.474435634	0.465339205
GOTERM_BP_DIRECT	GO:0043524~negative regulation of neuron apoptotic process	41	1.102446894	0.022873237	REG3B, BTG2, SET, HSP90AB1, ROCK1, HDAC1, SCT, STXBP1, CACNA1A, PSEN1, PARK7, HIF1A, HSPD1, GPI1, PRDX3, CLN3, FAM134B, PRDX2, PTK2B, BOK, PRKCI, JUN, NPM1, MT1, SOD2, RHOA, VEGFA, SOD1, TOX3, GCLC, DNAJC5, UBE2V2, PPT1, BIRC5, PIN1, BAX, KRAS, ADNP, GCLM, OPTN, LGMN	3331	160	18082	1.391027469	1	0.474769219	0.465666394
GOTERM_BP_DIRECT	GO:0009791~post-embryonic development	31	0.833557408	0.023065147	IREB2, INPPL1, ITPR1, PSEN1, GATA3, GIGYF2, SLC8A1, SERP1, ASL, ACADM, APOB, SLC18A2, DDX17, TCF7L2, PLEKHA1, USP9X, ARID5B, ASH1L, SOD2, SEPP1, MYT1, IGF2R, RC3H2, TGFBR1, GNAQ, GNAS, BAX, ACO1, DHCR7, ATF5, LLGL2	3331	114	18082	1.476143827	1	0.474769219	0.465666394
GOTERM_BP_DIRECT	GO:0045773~positive regulation of axon extension	14	0.376445281	0.023298637	RPL4, GSK3B, EIF2B2, RAB11A, GOLGA4, PAK1, MAP1B, MYO5B, EP300, ADNP, DBN1, EIF4G2, PAFAH1B1, ANAPC2	3331	40	18082	1.899939958	1	0.474769219	0.465666394
GOTERM_BP_DIRECT	GO:0006750~glutathione biosynthetic process	6	0.161333692	0.023398705	GCLC, GSS, MGST2, HAGH, GGT1, GCLM	3331	10	18082	3.257039928	1	0.474769219	0.465666394
GOTERM_BP_DIRECT	GO:0006687~glycosphingolipid metabolic process	6	0.161333692	0.023398705	HEXB, PSAP, KIT, MAP7, BAX, B4GALNT1	3331	10	18082	3.257039928	1	0.474769219	0.465666394
GOTERM_BP_DIRECT	GO:0006983~ER overload response	6	0.161333692	0.023398705	PPP1R15B, GSK3B, HSPA5, TRP53, VIMP, TMCO1	3331	10	18082	3.257039928	1	0.474769219	0.465666394
GOTERM_BP_DIRECT	GO:0048679~regulation of axon regeneration	6	0.161333692	0.023398705	MAP2K2, STK24, PTEN, KLF4, NEO1, PTPRF	3331	10	18082	3.257039928	1	0.474769219	0.465666394
GOTERM_BP_DIRECT	GO:0006884~cell volume homeostasis	6	0.161333692	0.023398705	NPM1, CLNS1A, LRRC8A, KCNN4, SLC12A7, AQP1	3331	10	18082	3.257039928	1	0.474769219	0.465666394
GOTERM_BP_DIRECT	GO:0034063~stress granule assembly	6	0.161333692	0.023398705	DYNC1H1, GRB7, DDX3X, CIRBP, PUM2, PQBP1	3331	10	18082	3.257039928	1	0.474769219	0.465666394
GOTERM_BP_DIRECT	GO:0006105~succinate metabolic process	6	0.161333692	0.023398705	GHR, SUCLA2, SUCLG2, SUCLG1, SDHA, SDHB	3331	10	18082	3.257039928	1	0.474769219	0.465666394
GOTERM_BP_DIRECT	GO:0006098~pentose-phosphate shunt	6	0.161333692	0.023398705	TPI1, G6PDX, TALDO1, PGLS, PGD, TKT	3331	10	18082	3.257039928	1	0.474769219	0.465666394
GOTERM_BP_DIRECT	GO:0032780~negative regulation of ATPase activity	6	0.161333692	0.023398705	OXA1L, PXK, ATPIF1, PPIF, LTF, CNN3	3331	10	18082	3.257039928	1	0.474769219	0.465666394
GOTERM_BP_DIRECT	GO:0045931~positive regulation of mitotic cell cycle	12	0.322667384	0.023482426	FOXA1, APP, POLDIP2, USP22, EIF4EBP1, CDK1, BIRC5, ASNS, PKN2, PRKCA, HMGB1, PAFAH1B1	3331	32	18082	2.035649955	1	0.474769219	0.465666394
GOTERM_BP_DIRECT	GO:0061077~chaperone-mediated protein folding	12	0.322667384	0.023482426	FKBP1A, FKBP11, HSPA8, FKBP2, DNAJB6, CHORDC1, CANX, FKBP8, CALR, FKBP4, PPIB, PPID	3331	32	18082	2.035649955	1	0.474769219	0.465666394
GOTERM_BP_DIRECT	GO:0070555~response to interleukin-1	12	0.322667384	0.023482426	IGBP1, GHR, GCLC, PRKCI, IRAK1, SRC, TAF9, CD38, CYBA, PRKCA, ETS1, AES	3331	32	18082	2.035649955	1	0.474769219	0.465666394
GOTERM_BP_DIRECT	GO:0032212~positive regulation of telomere maintenance via telomerase	12	0.322667384	0.023482426	CCT6A, CCT3, CCT2, DKC1, TCP1, CTNNB1, MAPK1, CCT8, CCT7, CCT5, CCT4, MAPK3	3331	32	18082	2.035649955	1	0.474769219	0.465666394
GOTERM_BP_DIRECT	GO:0043388~positive regulation of DNA binding	12	0.322667384	0.023482426	TXN1, TRIM28, MYC, HMGB2, EP300, HES1, CALM3, EDF1, CALM1, HIPK1, CALM2, NME1	3331	32	18082	2.035649955	1	0.474769219	0.465666394
GOTERM_BP_DIRECT	GO:0006487~protein N-linked glycosylation	13	0.349556332	0.023539337	B4GALT1, RPN2, ALG6, ENTPD5, ALG5, PMM2, MOGS, DDOST, MGAT4A, MGAT4B, MGAT3, MGAT2, ST3GAL1	3331	36	18082	1.960255512	1	0.474769219	0.465666394
GOTERM_BP_DIRECT	GO:0070301~cellular response to hydrogen peroxide	18	0.484001076	0.024655636	KDM6B, PLEKHA1, BNIP3, PRKCD, PARK7, KLF4, ETS1, AQP1, FABP1, CST3, NET1, TRPM2, AIFM1, RPS3, PPIF, CDK1, STAT6, NFE2L2	3331	57	18082	1.714231541	1	0.48711569	0.477776144
GOTERM_BP_DIRECT	GO:0006349~regulation of gene expression by genetic imprinting	8	0.215111589	0.024749472	GSK3B, GSK3A, EED, KCNQ1OT1, KCNQ1, DNMT3A, CTCF, CTCFL	3331	17	18082	2.55454112	1	0.48711569	0.477776144
GOTERM_BP_DIRECT	GO:0060292~long term synaptic depression	8	0.215111589	0.024749472	ARF1, STXBP1, PTEN, PICK1, PTK2B, CD38, ABHD6, MGLL	3331	17	18082	2.55454112	1	0.48711569	0.477776144
GOTERM_BP_DIRECT	GO:0043496~regulation of protein homodimerization activity	5	0.134444743	0.025027064	ICA1, BAX, PCBD1, BAK1, TICAM1	3331	7	18082	3.877428486	1	0.48711569	0.477776144
GOTERM_BP_DIRECT	GO:0006526~arginine biosynthetic process	5	0.134444743	0.025027064	CPS1, CAD, ASL, NAGS, OTC	3331	7	18082	3.877428486	1	0.48711569	0.477776144
GOTERM_BP_DIRECT	GO:0060396~growth hormone receptor signaling pathway	5	0.134444743	0.025027064	GHR, SOCS2, STAT3, PXN, PIK3R1	3331	7	18082	3.877428486	1	0.48711569	0.477776144
GOTERM_BP_DIRECT	GO:0015825~L-serine transport	5	0.134444743	0.025027064	SERINC1, SLC1A4, SLC1A5, SERINC3, SERINC2	3331	7	18082	3.877428486	1	0.48711569	0.477776144
GOTERM_BP_DIRECT	GO:0042760~very long-chain fatty acid catabolic process	5	0.134444743	0.025027064	ACADVL, ABCD3, ACOT2, SLC27A2, SLC27A4	3331	7	18082	3.877428486	1	0.48711569	0.477776144
GOTERM_BP_DIRECT	GO:1903076~regulation of protein localization to plasma membrane	5	0.134444743	0.025027064	VAMP8, STX8, STX7, SPTBN1, VTI1B	3331	7	18082	3.877428486	1	0.48711569	0.477776144
GOTERM_BP_DIRECT	GO:0038066~p38MAPK cascade	5	0.134444743	0.025027064	ZFP36, MAPKAPK2, MAPK14, FGFR3, ZFP36L1	3331	7	18082	3.877428486	1	0.48711569	0.477776144
GOTERM_BP_DIRECT	GO:0055119~relaxation of cardiac muscle	5	0.134444743	0.025027064	RGS2, P2RX4, ATP2A2, PDE5A, ATP1B1	3331	7	18082	3.877428486	1	0.48711569	0.477776144
GOTERM_BP_DIRECT	GO:0006729~tetrahydrobiopterin biosynthetic process	5	0.134444743	0.025027064	QDPR, GCH1, SPR, PCBD1, PTS	3331	7	18082	3.877428486	1	0.48711569	0.477776144
GOTERM_BP_DIRECT	GO:0030838~positive regulation of actin filament polymerization	16	0.430223178	0.026750551	ACTR3, VASP, MAP3K1, RHOA, PYCARD, BAIAP2L2, DLG1, ARPC2, CTTN, CDC42EP5, CDC42EP4, CDC42EP2, PTK2B, RAC1, PFN1, ARF6	3331	49	18082	1.772538736	1	0.519147329	0.509193635
GOTERM_BP_DIRECT	GO:0010628~positive regulation of gene expression	90	2.420005378	0.026933154	GSK3B, DDX3X, CITED2, PDCD5, SERPINE1, PRKAG1, HMGB2, HNRNPU, CYP3A13, CTCF, PARK7, YY1, PPP3CA, HMGN5, TMED2, EP300, SOX9, LGALS9, REG1, KDM2A, ITGA3, PAX6, MYT1, TGFBR1, TNFRSF1A, HCFC1, OLFM1, PLSCR1, TMEM135, KIT, EZR, GAS6, ATF3, CD44, ATF4, PPP1R15A, NFAT5, KDM3A, DNMT1, ROCK2, SRC, NR1I2, PIK3R1, PHB, GATA3, HIF1A, DLL1, CDC42, PDCD10, LMNA, ERBB2, RPS3, AGR2, HES1, ZBTB7B, APOB, LDLR, WNT…	3331	399	18082	1.224451101	1	0.521176044	0.511183454
GOTERM_BP_DIRECT	GO:0035264~multicellular organism growth	32	0.860446357	0.027112127	PKDCC, ANKRD11, GIGYF2, ZFP36L1, CDC42, TNKS2, TMED2, RBBP6, WDTC1, SLC12A2, TCF7L2, KDM2A, G6PC, PLEKHA1, H3F3B, TAF10, H3F3A, ATRX, ARID5B, RC3H2, TARBP2, MFSD7B, NDUFS6, SELM, TRP53, GPD2, FKBP8, GNAS, DHCR7, RPL29, ATF5, LLGL2	3331	120	18082	1.447573301	1	0.523123013	0.513093093
GOTERM_BP_DIRECT	GO:0006879~cellular iron ion homeostasis	15	0.40333423	0.027698795	EGLN1, TFRC, NCOA4, IREB2, SLC40A1, HIF1A, NUBP1, SOD1, FTL1, TTC7, HEPH, MYC, FTH1, ACO1, MON1A	3331	45	18082	1.809466627	1	0.532902468	0.522685045
GOTERM_BP_DIRECT	GO:0055088~lipid homeostasis	14	0.376445281	0.028523219	CEBPA, ACADVL, G6PC, APOA4, ETFA, ACADSB, USF2, ACADL, ACOX1, HNF4A, ACADM, ACAD11, ACADS, PNPLA2	3331	41	18082	1.853599959	1	0.547186808	0.536695509
GOTERM_BP_DIRECT	GO:0030001~metal ion transport	10	0.268889486	0.028855411	NDFIP2, SLC39A9, SLC39A11, SLC39A5, ATP1B3, SLC39A7, ATP1B1, SLC39A14, ATOX1, SLC39A4	3331	25	18082	2.171359952	1	0.551973427	0.541390353
GOTERM_BP_DIRECT	GO:0008643~carbohydrate transport	13	0.349556332	0.029159777	SLC35A2, SLC35A1, SLC35A4, SLC37A1, SLC35B1, SLC35C1, SLC2A1, SLC2A2, SLC50A1, SLC5A1, SLC2A5, AKT1, SLC5A4B	3331	37	18082	1.907275633	1	0.556201927	0.545537779
GOTERM_BP_DIRECT	GO:0032008~positive regulation of TOR signaling	11	0.295778435	0.029477076	FLCN, XBP1, GOLPH3, SEC13, RRAGD, LAMTOR2, LAMTOR1, LAMTOR4, GAS6, LAMTOR3, LAMTOR5	3331	29	18082	2.05904823	1	0.559059542	0.548340605
GOTERM_BP_DIRECT	GO:0006611~protein export from nucleus	11	0.295778435	0.029477076	EIF5A, HSPA9, GSK3B, XPO1, AHCYL1, XPO6, CSE1L, CHP1, NUP88, CALR, RAN	3331	29	18082	2.05904823	1	0.559059542	0.548340605
GOTERM_BP_DIRECT	GO:0008610~lipid biosynthetic process	7	0.18822264	0.030239025	DCTN6, ACLY, SREBF1, ACSS2, SCD1, PRPF19, FDFT1	3331	14	18082	2.71419994	1	0.559212547	0.548490677
GOTERM_BP_DIRECT	GO:0030330~DNA damage response, signal transduction by p53 class mediator	7	0.18822264	0.030239025	USP10, TRP53, MYO6, BCL3, ATRX, MIF, NDRG1	3331	14	18082	2.71419994	1	0.559212547	0.548490677
GOTERM_BP_DIRECT	GO:0070935~3'-UTR-mediated mRNA stabilization	7	0.18822264	0.030239025	PTBP1, ZFP36, MAPKAPK2, HNRNPC, TARDBP, ELAVL1, HNRNPA0	3331	14	18082	2.71419994	1	0.559212547	0.548490677
GOTERM_BP_DIRECT	GO:0071850~mitotic cell cycle arrest	7	0.18822264	0.030239025	GADD45GIP1, CDKN1A, CDKN1B, RGCC, DUSP1, GADD45A, TRP53	3331	14	18082	2.71419994	1	0.559212547	0.548490677
GOTERM_BP_DIRECT	GO:0046685~response to arsenic-containing substance	7	0.18822264	0.030239025	ALAD, GCLC, CDKN1A, PTEN, CPOX, RNF4, NR3C1	3331	14	18082	2.71419994	1	0.559212547	0.548490677
GOTERM_BP_DIRECT	GO:1901653~cellular response to peptide	7	0.18822264	0.030239025	KLF10, KLF5, ID1, AKT1, KLF4, KLF3, NFKB1	3331	14	18082	2.71419994	1	0.559212547	0.548490677
GOTERM_BP_DIRECT	GO:0045723~positive regulation of fatty acid biosynthetic process	7	0.18822264	0.030239025	SREBF1, MLXIPL, HNF4A, APOC2, MID1IP1, APOA1, APOA4	3331	14	18082	2.71419994	1	0.559212547	0.548490677
GOTERM_BP_DIRECT	GO:0006044~N-acetylglucosamine metabolic process	7	0.18822264	0.030239025	MGEA5, GNPDA2, AMDHD2, HEXB, MGAT3, CHST4, CHST2	3331	14	18082	2.71419994	1	0.559212547	0.548490677
GOTERM_BP_DIRECT	GO:0006107~oxaloacetate metabolic process	7	0.18822264	0.030239025	GHR, CS, ACLY, MDH1, MDH2, GOT2, PCK2	3331	14	18082	2.71419994	1	0.559212547	0.548490677
GOTERM_BP_DIRECT	GO:0019882~antigen processing and presentation	17	0.457112127	0.030489784	RAB3B, CD74, RAB3C, RAB4A, H2-EB1, H2-K1, AP3D1, RAB27A, AP3B1, H2-AA, H2-Q1, PSMB8, RAB10, GM11127, RAB6A, H2-D1, H2-AB1	3331	54	18082	1.708940703	1	0.562292257	0.551511339
GOTERM_BP_DIRECT	GO:0000209~protein polyubiquitination	28	0.752890562	0.031348991	CBFB, CUL3, UBE2D3, PRPF19, UBE2D2A, UBE2L3, RNF114, TNKS2, HLTF, RNF20, ANKIB1, UBE2B, UBE2C, FBXW11, AMFR, UBE4B, MARCH5, RC3H2, RNF145, UBE2W, RNF167, CDC34, UBE2S, PELI1, RNF181, RBCK1, UBE2K, TAF1	3331	103	18082	1.475681521	1	0.576545076	0.565490886
GOTERM_BP_DIRECT	GO:0006606~protein import into nucleus	19	0.510890024	0.032254301	RANBP1, HSPA8, CSE1L, STAT3, PTTG1IP, PPP3CA, NUP85, NUP50, NUP62, CFL1, TPR, KPNA6, TXNIP, PHIP, NUP88, KPNA2, TNPO2, KPNB1, RAN	3331	63	18082	1.637136472	1	0.591565144	0.580222972
GOTERM_BP_DIRECT	GO:0035019~somatic stem cell population maintenance	15	0.40333423	0.033268773	KLF10, TCF7L2, CDX2, LDB1, ERDR1, PLA2G2A, ASCL2, ZFP36L2, APC, KIT, PRDM16, HES1, SOX9, FGFR3, SOX4	3331	46	18082	1.770130396	1	0.606836968	0.595201987
GOTERM_BP_DIRECT	GO:0010506~regulation of autophagy	15	0.40333423	0.033268773	XBP1, USP10, USP33, CISD2, HMGB1, VMP1, PYCARD, NLRP6, RRAGD, CASP1, ABL2, CHMP4B, ULK1, PIP4K2C, BOK	3331	46	18082	1.770130396	1	0.606836968	0.595201987
GOTERM_BP_DIRECT	GO:0010629~negative regulation of gene expression	62	1.667114816	0.033501472	CDKN1A, CITED2, EIF4A3, SERPINE1, HMGB2, INPPL1, KEAP1, CTCF, PARK7, YY1, FLCN, PPP3CA, MYC, AKT1, SOX9, LGALS9, TGIF1, MAP2K2, KDM2A, SLC35C2, CNPY2, MIF, MYT1, POU3F2, TNFRSF1A, NME1, AES, OLFM1, NCOR1, MYADM, PICK1, ADNP, SRSF6, ZFP148, TMF1, HDAC1, GATA3, CDC42, RXRA, PDCD10, HES1, BAK1, GAS2L1, XDH, LDLR, NPM1, NDFIP2, HSPA4, WWP2, KLF4, NFKB1, VEGFA, HNRNPK, TRP53, ID1, HNRNPD, ID3, CTNNB1,…	3331	265	18082	1.270040727	1	0.609416415	0.597731978
GOTERM_BP_DIRECT	GO:0046827~positive regulation of protein export from nucleus	8	0.215111589	0.034210304	PPM1A, TCF7L2, GSK3B, RANBP3, TPR, ANP32B, GAS6, PRKACA	3331	18	18082	2.412622169	1	0.613946205	0.602174918
GOTERM_BP_DIRECT	GO:2000573~positive regulation of DNA biosynthetic process	8	0.215111589	0.034210304	GSK3B, RGCC, DDX39B, SRC, MYC, PTK2B, PAK3, GFER	3331	18	18082	2.412622169	1	0.613946205	0.602174918
GOTERM_BP_DIRECT	GO:0022408~negative regulation of cell-cell adhesion	8	0.215111589	0.034210304	CDH1, ABL2, PIK3R1, SPINT2, B4GALNT2, MUC4, GTPBP4, VEGFA	3331	18	18082	2.412622169	1	0.613946205	0.602174918
GOTERM_BP_DIRECT	GO:0051693~actin filament capping	8	0.215111589	0.034210304	VIL1, GSN, CAPZB, CAPZA1, TPM1, CAPZA2, MYH9, SPTBN1	3331	18	18082	2.412622169	1	0.613946205	0.602174918
GOTERM_BP_DIRECT	GO:0010613~positive regulation of cardiac muscle hypertrophy	8	0.215111589	0.034210304	CDK9, MTPN, PPP3CA, PARP1, ADK, PDE5A, ECE1, PRKCA	3331	18	18082	2.412622169	1	0.613946205	0.602174918
GOTERM_BP_DIRECT	GO:0008285~negative regulation of cell proliferation	86	2.312449583	0.035504359	DDR1, ITGB1, IFITM3, CDKN1A, BTG2, B4GALT1, CDKN1B, BTG1, SMARCB1, TES, PDCD5, PTEN, INPPL1, CIB1, PTPRK, PTPRF, FGFRL1, HNF4A, FTH1, NUP62, HIST1H2AE, WDR6, PIM2, SOX9, REG1, JARID2, ARID2, SOX4, TGIF1, HIST1H2AO, PBRM1, KLF13, PRKCA, PAX6, PPP2R5C, AXIN2, SSTR1, CBFA2T3, GTPBP4, ASPH, IRF1, IRF6, ATF5, CEBPA, TSG101, HDAC1, PHB, GATA3, TOB1, NDRG1, DLL1, TBRG1, SLC9A3R1, MUC2, RXRA, CLMN, TMEM1…	3331	384	18082	1.21573539	1	0.632308622	0.62018527
GOTERM_BP_DIRECT	GO:0072593~reactive oxygen species metabolic process	13	0.349556332	0.035687417	NDUFA13, BNIP3, MPV17L, ATPIF1, CYBA, SOD1, PRDX4, SH3PXD2A, RFK, NDUFS4, DDIT4, NDUFS3, NDUFS1	3331	38	18082	1.857084169	1	0.632308622	0.62018527
GOTERM_BP_DIRECT	GO:0030335~positive regulation of cell migration	49	1.317558483	0.035698388	ITGB1, PRR5, ONECUT2, CIB1, HMGB1, FGF1, ETS1, CX3CL1, IGF1R, CCAR1, AQP1, MYLK, PLAU, PRKCA, ACTN4, ADRA2A, TGFBR1, RHOA, KIT, MYADM, HBEGF, GRB7, ZFP703, PDGFA, FURIN, PIK3R1, PLD1, THBS1, EGFR, FAM83H, SDCBP, PAK1, MIEN1, PDCD10, PTK2B, MAPK1, SEMA4A, XBP1, HSPA5, SEMA4B, ELP3, SEMA4G, SSH2, VEGFA, VIL1, APC, SELK, INSM1, BCAR1	3331	203	18082	1.310303419	1	0.632308622	0.62018527
GOTERM_BP_DIRECT	GO:0006626~protein targeting to mitochondrion	9	0.242000538	0.036287814	FIS1, TOMM40, MTX1, DUSP18, MFF, TOMM20, YWHAZ, TIMM8A1, TOMM5	3331	22	18082	2.220709042	1	0.632308622	0.62018527
GOTERM_BP_DIRECT	GO:0016486~peptide hormone processing	6	0.161333692	0.036502877	PCSK1, PCSK1N, SCG5, FURIN, ECE1, PCSK5	3331	11	18082	2.960945389	1	0.632308622	0.62018527
GOTERM_BP_DIRECT	GO:0051639~actin filament network formation	6	0.161333692	0.036502877	ACTN1, COBL, ARPC5, LCP1, ESPN, PLS1	3331	11	18082	2.960945389	1	0.632308622	0.62018527
GOTERM_BP_DIRECT	GO:2000637~positive regulation of gene silencing by miRNA	6	0.161333692	0.036502877	ZFP36, STAT3, PUM1, LIMD1, NFKB1, PUM2	3331	11	18082	2.960945389	1	0.632308622	0.62018527
GOTERM_BP_DIRECT	GO:0034067~protein localization to Golgi apparatus	6	0.161333692	0.036502877	IFT20, ATG9A, GBF1, GCC2, CSNK1D, RAB6A	3331	11	18082	2.960945389	1	0.632308622	0.62018527
GOTERM_BP_DIRECT	GO:0030277~maintenance of gastrointestinal epithelium	6	0.161333692	0.036502877	PBLD1, RBP4, MUC2, STRAP, MUC13, PBLD2	3331	11	18082	2.960945389	1	0.632308622	0.62018527
GOTERM_BP_DIRECT	GO:0045647~negative regulation of erythrocyte differentiation	6	0.161333692	0.036502877	HSPA9, ZFP36, KLF13, LDB1, GAS2L1, ZFP36L1	3331	11	18082	2.960945389	1	0.632308622	0.62018527
GOTERM_BP_DIRECT	GO:0019953~sexual reproduction	6	0.161333692	0.036502877	HEXB, STAT3, HEXA, EIF4H, AFP, SEPP1	3331	11	18082	2.960945389	1	0.632308622	0.62018527
GOTERM_BP_DIRECT	GO:0000050~urea cycle	6	0.161333692	0.036502877	CEBPA, CPS1, CAD, ASL, NAGS, OTC	3331	11	18082	2.960945389	1	0.632308622	0.62018527
GOTERM_BP_DIRECT	GO:0000422~mitophagy	12	0.322667384	0.03658837	ATG3, FIS1, GABARAPL2, FUNDC2, MAP1LC3B, GABARAPL1, RB1CC1, ATG9A, ATG2A, CISD2, GABARAP, ATG5	3331	34	18082	1.91590584	1	0.632308622	0.62018527
GOTERM_BP_DIRECT	GO:0072661~protein targeting to plasma membrane	10	0.268889486	0.037119923	NFASC, ANXA2, BSG, MYADM, PRKG2, TMED2, ATP2C2, GAS6, MYL12A, SPTBN1	3331	26	18082	2.087846108	1	0.632308622	0.62018527
GOTERM_BP_DIRECT	GO:0006829~zinc II ion transport	10	0.268889486	0.037119923	SLC30A7, SLC39A9, AP3D1, SLC39A11, SLC39A5, AP3B1, SLC39A7, SLC30A10, SLC39A14, SLC39A4	3331	26	18082	2.087846108	1	0.632308622	0.62018527
GOTERM_BP_DIRECT	GO:0043488~regulation of mRNA stability	10	0.268889486	0.037119923	ZFP36, RNASEL, PABPC4, KHSRP, HNRNPD, MAPK14, PUM1, ZFP36L2, ZFP36L1, PUM2	3331	26	18082	2.087846108	1	0.632308622	0.62018527
GOTERM_BP_DIRECT	GO:1903146~regulation of mitophagy	10	0.268889486	0.037119923	BNIP3L, SREBF1, MAP1LC3B, GSK3A, CTTN, U2AF2, VDAC1, WBP11, RPL28, SREBF2	3331	26	18082	2.087846108	1	0.632308622	0.62018527
GOTERM_BP_DIRECT	GO:0050790~regulation of catalytic activity	10	0.268889486	0.037119923	FXYD3, FDX1, PRKAG1, PRKAG2, AUP1, SOD2, APBA3, TRIB1, HIF1A, CTSB	3331	26	18082	2.087846108	1	0.632308622	0.62018527
GOTERM_BP_DIRECT	GO:0090200~positive regulation of release of cytochrome c from mitochondria	11	0.295778435	0.037127768	PYCARD, FAM162A, BAD, BNIP3, TRP53, PDCD5, PPIF, BAX, APOPT1, BAK1, MFF	3331	30	18082	1.990413289	1	0.632308622	0.62018527
GOTERM_BP_DIRECT	GO:0032570~response to progesterone	11	0.295778435	0.037127768	GPI1, SREBF1, CLDN4, BAD, TSPO, TXNIP, FOSB, CD38, DSG2, FOS, NKX2-2	3331	30	18082	1.990413289	1	0.632308622	0.62018527
GOTERM_BP_DIRECT	GO:0018105~peptidyl-serine phosphorylation	34	0.914224254	0.039734094	CAMK2B, GSK3B, SMG1, CAB39, MAST3, SRC, MAST2, PRKCZ, MKNK2, STK38, PBK, AKT1, PDK3, MAPK1, PRKACA, PAK2, PDK2, MAPK3, PRKCI, CSNK1A1, PRKCD, PLK1, PRKCA, CSNK1D, MAPK14, TGFBR1, MAPK13, CLK1, MAPKAPK2, CDK1, PKN2, ULK1, GAS6, TAF1	3331	133	18082	1.387711247	1	0.674974071	0.662032687
GOTERM_BP_DIRECT	GO:0031100~organ regeneration	17	0.457112127	0.041917429	CDKN1A, GSTP1, CAD, APOA1, PHB, MKI67, IGF2R, CCNA2, ATIC, PKM, CCND1, CDK4, PPAT, CDK1, LCP1, BAK1, GAS6	3331	56	18082	1.647907106	1	0.694611549	0.681293652
GOTERM_BP_DIRECT	GO:0050829~defense response to Gram-negative bacterium	17	0.457112127	0.041917429	CHGA, REG3B, GSDMD, APP, MMP7, DEFA6, TUSC2, SERPINE1, LYZ1, HMGB2, DEFA3, LYPD8, PYCARD, NAIP5, DEFA17, B2M, OPTN	3331	56	18082	1.647907106	1	0.694611549	0.681293652
GOTERM_BP_DIRECT	GO:0032355~response to estradiol	27	0.726001613	0.041955993	FOXA1, GRN, CDKN1B, GSTP1, PTEN, ETS1, CST3, GPI1, SOCS2, CCND1, MYC, CD38, ESRRA, MBD3, NQO1, BAD, DUSP1, MBD2, STAT3, DNMT3A, PRKCA, EEF2, CAT, TXNIP, CTNNB1, CALR, PAM	3331	101	18082	1.451156404	1	0.694611549	0.681293652
GOTERM_BP_DIRECT	GO:0043968~histone H2A acetylation	7	0.18822264	0.042729985	MORF4L1, MORF4L2, RUVBL2, EP400, EPC1, YEATS4, BRD8	3331	15	18082	2.533253277	1	0.694611549	0.681293652
GOTERM_BP_DIRECT	GO:0046039~GTP metabolic process	5	0.134444743	0.042850443	GNAI3, AK3, AK4, AMPD2, RHOA	3331	8	18082	3.392749925	1	0.694611549	0.681293652
GOTERM_BP_DIRECT	GO:0043486~histone exchange	5	0.134444743	0.042850443	ZNHIT1, NASP, ANP32E, ANP32B, PTMA	3331	8	18082	3.392749925	1	0.694611549	0.681293652
GOTERM_BP_DIRECT	GO:1903428~positive regulation of reactive oxygen species biosynthetic process	5	0.134444743	0.042850443	RAB27A, CYBA, PARK7, CLCN3, OGT	3331	8	18082	3.392749925	1	0.694611549	0.681293652
GOTERM_BP_DIRECT	GO:0032471~negative regulation of endoplasmic reticulum calcium ion concentration	5	0.134444743	0.042850443	BCAP31, FIS1, BAX, BAK1, TGM2	3331	8	18082	3.392749925	1	0.694611549	0.681293652
GOTERM_BP_DIRECT	GO:0006101~citrate metabolic process	5	0.134444743	0.042850443	GHR, CS, ACLY, ACO1, ACO2	3331	8	18082	3.392749925	1	0.694611549	0.681293652
GOTERM_BP_DIRECT	GO:0048102~autophagic cell death	5	0.134444743	0.042850443	SH3GLB1, CDKN1B, LAMP1, CTSL, BNIP3	3331	8	18082	3.392749925	1	0.694611549	0.681293652
GOTERM_BP_DIRECT	GO:0016458~gene silencing	5	0.134444743	0.042850443	DNMT1, ATF6B, KCNQ1OT1, KCNQ1, CHMP1A	3331	8	18082	3.392749925	1	0.694611549	0.681293652
GOTERM_BP_DIRECT	GO:0030858~positive regulation of epithelial cell differentiation	5	0.134444743	0.042850443	DMBT1, APC, CTNNB1, PAX6, SOX9	3331	8	18082	3.392749925	1	0.694611549	0.681293652
GOTERM_BP_DIRECT	GO:0034498~early endosome to Golgi transport	5	0.134444743	0.042850443	SNX1, SNX2, TRAPPC10, STX5A, RAB6A	3331	8	18082	3.392749925	1	0.694611549	0.681293652
GOTERM_BP_DIRECT	GO:0051014~actin filament severing	5	0.134444743	0.042850443	VIL1, DBNL, GSN, FLII, DSTN	3331	8	18082	3.392749925	1	0.694611549	0.681293652
GOTERM_BP_DIRECT	GO:0060316~positive regulation of ryanodine-sensitive calcium-release channel activity	5	0.134444743	0.042850443	GSTO1, CALM3, CALM1, GSTM7, CALM2	3331	8	18082	3.392749925	1	0.694611549	0.681293652
GOTERM_BP_DIRECT	GO:2000145~regulation of cell motility	5	0.134444743	0.042850443	IGSF8, CD81, ARHGAP18, PKN2, SSX2IP	3331	8	18082	3.392749925	1	0.694611549	0.681293652
GOTERM_BP_DIRECT	GO:0032436~positive regulation of proteasomal ubiquitin-dependent protein catabolic process	19	0.510890024	0.043106548	GSK3B, VCP, ANKIB1, CSNK1A1, PLK1, CSNK1D, PSEN1, RCHY1, CBFA2T3, GCLC, RNF114, SUMO1, RFWD2, DVL1, SUMO2, UBE2V2, AKT1, TRIB1, TAF1	3331	65	18082	1.586763042	1	0.694611549	0.681293652
GOTERM_BP_DIRECT	GO:0045595~regulation of cell differentiation	13	0.349556332	0.043185115	PLEKHB2, PLEKHB1, HMGB2, KLF4, POU3F2, PTBP3, EID1, APC, STK24, SPRY2, CTNNB1, SOX9, NKX2-2	3331	39	18082	1.809466627	1	0.694611549	0.681293652
GOTERM_BP_DIRECT	GO:0033077~T cell differentiation in thymus	13	0.349556332	0.043185115	NCAPH2, RPS6, RORC, GATA3, ZFP36L2, ZFP36L1, JMJD6, APC, DNAJA3, TRP53, CTNNB1, TCF3, B2M	3331	39	18082	1.809466627	1	0.694611549	0.681293652
GOTERM_BP_DIRECT	GO:0006641~triglyceride metabolic process	13	0.349556332	0.043185115	CPT1A, G6PC, GPX1, INSIG1, MTTP, SEL1L, ACSL6, APOC3, PCSK9, DBI, CAT, SCD1, SLC37A4	3331	39	18082	1.809466627	1	0.694611549	0.681293652
GOTERM_BP_DIRECT	GO:0009060~aerobic respiration	13	0.349556332	0.043185115	ADSL, UQCRB, UQCR10, COX6A1, SDHB, OXA1L, BLOC1S1, CAT, UQCRC1, PMPCB, UQCRC2, NDUFV1, COX20	3331	39	18082	1.809466627	1	0.694611549	0.681293652
GOTERM_BP_DIRECT	GO:0006633~fatty acid biosynthetic process	21	0.564667921	0.043505908	ELOVL1, ABCD3, MECR, PTGES2, PTGES3, TECR, PRKAG1, PRKAG2, H2-KE6, ACSL3, ACLY, FAM213B, FASN, NDUFAB1, PCCB, SCD2, SC5D, DEGS1, SCD1, MGLL, FADS1	3331	74	18082	1.540491858	1	0.694611549	0.681293652
GOTERM_BP_DIRECT	GO:0051865~protein autoubiquitination	16	0.430223178	0.044305016	RNF10, UBE2B, UHRF1, AMFR, UBE2D3, WWP2, UBE4B, RCHY1, UBE2D2A, RNF4, MARCH5, CNOT4, HECTD1, RNF181, RNF187, RNF220	3331	52	18082	1.670276886	1	0.694611549	0.681293652
GOTERM_BP_DIRECT	GO:0010043~response to zinc ion	12	0.322667384	0.044761106	ALAD, SLC30A7, DDX19B, CPS1, GSTA4, PTEN, ALDOB, SOD2, SLC30A10, CRIP1, OTC, KHK	3331	35	18082	1.861165673	1	0.694611549	0.681293652
GOTERM_BP_DIRECT	GO:0031667~response to nutrient levels	12	0.322667384	0.044761106	CST3, MBD3, MMP7, SRC, GSS, GSTP1, MBD2, SORD, CYBA, REG1, SOD2, SOD1	3331	35	18082	1.861165673	1	0.694611549	0.681293652
GOTERM_BP_DIRECT	GO:0000470~maturation of LSU-rRNA	8	0.215111589	0.045790971	RSL1D1, RPL7A, NSA2, MRPL1, EIF6, NHP2L1, NHP2, RPL10A	3331	19	18082	2.285642055	1	0.694611549	0.681293652
GOTERM_BP_DIRECT	GO:0000245~spliceosomal complex assembly	8	0.215111589	0.045790971	DDX39B, SCAF11, SNRPD1, SNRPD3, PRPF19, TXNL4A, SF3B1, LSM4	3331	19	18082	2.285642055	1	0.694611549	0.681293652
GOTERM_BP_DIRECT	GO:0031334~positive regulation of protein complex assembly	8	0.215111589	0.045790971	GSK3B, VCP, SUMO1, FAF1, PIH1D1, PPP2R5B, FNIP1, VEGFA	3331	19	18082	2.285642055	1	0.694611549	0.681293652
GOTERM_BP_DIRECT	GO:0030278~regulation of ossification	8	0.215111589	0.045790971	ESRRA, CREB3L1, MAPK1, MAPK14, FGFR3, PBX1, DHRS3, MAPK3	3331	19	18082	2.285642055	1	0.694611549	0.681293652
GOTERM_BP_DIRECT	GO:0006730~one-carbon metabolic process	11	0.295778435	0.046047239	AHCYL2, AHCY, AHCYL1, MAT2A, MTHFD1, SHMT2, MTHFD2, SHMT1, CAR9, MAT2B, CAR8	3331	31	18082	1.926206409	1	0.694611549	0.681293652
GOTERM_BP_DIRECT	GO:0044027~hypermethylation of CpG island	4	0.107555795	0.046452372	GSK3B, GSK3A, KCNQ1OT1, DNMT3A	3331	5	18082	4.342719904	1	0.694611549	0.681293652
GOTERM_BP_DIRECT	GO:0036035~osteoclast development	4	0.107555795	0.046452372	ANXA2, SRC, PAFAH1B1, FOXP1	3331	5	18082	4.342719904	1	0.694611549	0.681293652
GOTERM_BP_DIRECT	GO:0070389~chaperone cofactor-dependent protein refolding	4	0.107555795	0.046452372	DNAJC7, ST13, PTGES3, BAG1	3331	5	18082	4.342719904	1	0.694611549	0.681293652
GOTERM_BP_DIRECT	GO:0015760~glucose-6-phosphate transport	4	0.107555795	0.046452372	G6PC3, SLC37A1, G6PC, SLC37A4	3331	5	18082	4.342719904	1	0.694611549	0.681293652
GOTERM_BP_DIRECT	GO:0071569~protein ufmylation	4	0.107555795	0.046452372	UFM1, UBA5, UFC1, CDK5RAP3	3331	5	18082	4.342719904	1	0.694611549	0.681293652
GOTERM_BP_DIRECT	GO:0031325~positive regulation of cellular metabolic process	4	0.107555795	0.046452372	MLXIPL, PKLR, MLX, EP300	3331	5	18082	4.342719904	1	0.694611549	0.681293652
GOTERM_BP_DIRECT	GO:1903071~positive regulation of ER-associated ubiquitin-dependent protein catabolic process	4	0.107555795	0.046452372	BCAP31, SGTA, UBQLN1, HERPUD1	3331	5	18082	4.342719904	1	0.694611549	0.681293652
GOTERM_BP_DIRECT	GO:0061615~glycolytic process through fructose-6-phosphate	4	0.107555795	0.046452372	PFKL, ALDOB, ALDOA, PFKP	3331	5	18082	4.342719904	1	0.694611549	0.681293652
GOTERM_BP_DIRECT	GO:0052548~regulation of endopeptidase activity	4	0.107555795	0.046452372	PSMA3, NRD1, FURIN, PSMB8	3331	5	18082	4.342719904	1	0.694611549	0.681293652
GOTERM_BP_DIRECT	GO:0006089~lactate metabolic process	4	0.107555795	0.046452372	PFKFB2, MTCH2, SLC37A4, HIF1A	3331	5	18082	4.342719904	1	0.694611549	0.681293652
GOTERM_BP_DIRECT	GO:0006085~acetyl-CoA biosynthetic process	4	0.107555795	0.046452372	ACLY, ACSS2, ACSS1, ACAT1	3331	5	18082	4.342719904	1	0.694611549	0.681293652
GOTERM_BP_DIRECT	GO:0002904~positive regulation of B cell apoptotic process	4	0.107555795	0.046452372	CD24A, MYC, BAX, FNIP1	3331	5	18082	4.342719904	1	0.694611549	0.681293652
GOTERM_BP_DIRECT	GO:0090324~negative regulation of oxidative phosphorylation	4	0.107555795	0.046452372	MLXIPL, PPIF, APOC3, RHOA	3331	5	18082	4.342719904	1	0.694611549	0.681293652
GOTERM_BP_DIRECT	GO:0003310~pancreatic A cell differentiation	4	0.107555795	0.046452372	RFX6, GATA6, PAX6, INSM1	3331	5	18082	4.342719904	1	0.694611549	0.681293652
GOTERM_BP_DIRECT	GO:1990182~exosomal secretion	4	0.107555795	0.046452372	COPS5, TSG101, RAB27A, RAB11A	3331	5	18082	4.342719904	1	0.694611549	0.681293652
GOTERM_BP_DIRECT	GO:0070934~CRD-mediated mRNA stabilization	4	0.107555795	0.046452372	SYNCRIP, DHX9, HNRNPU, YBX1	3331	5	18082	4.342719904	1	0.694611549	0.681293652
GOTERM_BP_DIRECT	GO:0071681~cellular response to indole-3-methanol	4	0.107555795	0.046452372	JUP, CDH1, CTNNA1, CTNNB1	3331	5	18082	4.342719904	1	0.694611549	0.681293652
GOTERM_BP_DIRECT	GO:0034435~cholesterol esterification	4	0.107555795	0.046452372	STARD4, SOAT1, SOAT2, SCD1	3331	5	18082	4.342719904	1	0.694611549	0.681293652
GOTERM_BP_DIRECT	GO:0014074~response to purine-containing compound	4	0.107555795	0.046452372	TRPM2, HMGCS1, ADSS, AACS	3331	5	18082	4.342719904	1	0.694611549	0.681293652
GOTERM_BP_DIRECT	GO:0055129~L-proline biosynthetic process	4	0.107555795	0.046452372	OAT, PYCRL, PYCR2, ALDH18A1	3331	5	18082	4.342719904	1	0.694611549	0.681293652
GOTERM_BP_DIRECT	GO:1900103~positive regulation of endoplasmic reticulum unfolded protein response	4	0.107555795	0.046452372	XBP1, BAX, BAK1, PIK3R1	3331	5	18082	4.342719904	1	0.694611549	0.681293652
GOTERM_BP_DIRECT	GO:0043280~positive regulation of cysteine-type endopeptidase activity involved in apoptotic process	15	0.40333423	0.046754512	BCAP31, FIS1, MTCH2, NDUFA13, DDX3X, BAD, PDCD6, PDCD5, ARRB1, UACA, RHOA, PYCARD, PPP2CA, MYC, APOPT1	3331	48	18082	1.696374962	1	0.694611549	0.681293652
GOTERM_BP_DIRECT	GO:0070830~bicellular tight junction assembly	10	0.268889486	0.046861889	ITGB1, OCLN, DLG1, CLDN3, CDH1, PARD3, MICALL2, CGN, ACTN4, MPP5	3331	27	18082	2.010518474	1	0.694611549	0.681293652
GOTERM_BP_DIRECT	GO:0007029~endoplasmic reticulum organization	10	0.268889486	0.046861889	VMP1, LMAN1, SEC61A1, JAGN1, SEC16A, LMAN2, PEX5, TOR1AIP2, TOR1B, USE1	3331	27	18082	2.010518474	1	0.694611549	0.681293652
GOTERM_BP_DIRECT	GO:0034198~cellular response to amino acid starvation	10	0.268889486	0.046861889	SH3GLB1, HNRNPL, DAP, CDKN1A, UCP2, ULK1, SLC38A2, EIF2S1, ATF3, ATF4	3331	27	18082	2.010518474	1	0.694611549	0.681293652
GOTERM_BP_DIRECT	GO:1900182~positive regulation of protein localization to nucleus	9	0.242000538	0.046924777	TRIM8, HNRNPM, PARP1, SRC, CDK1, AKT1, PARK7, OGT, CDK5RAP3	3331	23	18082	2.124156475	1	0.694611549	0.681293652
GOTERM_BP_DIRECT	GO:0002026~regulation of the force of heart contraction	9	0.242000538	0.046924777	CHGA, GLRX3, GAA, ATP2A2, PEBP1, PDE5A, PRKCA, ATP1A1, SLC8A1	3331	23	18082	2.124156475	1	0.694611549	0.681293652
GOTERM_BP_DIRECT	GO:0006491~N-glycan processing	9	0.242000538	0.046924777	MAN1A, FUT8, PRKCSH, MAN2A1, EDEM1, MGAT4A, EDEM2, MGAT4B, ENGASE	3331	23	18082	2.124156475	1	0.694611549	0.681293652
GOTERM_BP_DIRECT	GO:0046777~protein autophosphorylation	44	1.18311374	0.048977109	DDR1, CAMK2B, GSK3B, SMG1, SRC, EGFR, IGF1R, PAK1, SLK, TRIM28, IRAK1, MKNK2, STK16, ERBB2, PIM3, CSK, PIM2, PRKACA, PAK2, EPHB4, MARK2, JAK1, EPHB3, HSPA8, PRKCD, CAD, MINK1, NME2, PRKCA, MAPK14, EIF2S1, TGFBR1, CLK2, CLK1, TAOK3, STK24, WNK1, STK17B, MAPKAPK2, KIT, ULK1, FGFR3, MAP3K11, TAF1	3331	183	18082	1.305189042	1	0.723387561	0.709517937
GOTERM_BP_DIRECT	GO:2001237~negative regulation of extrinsic apoptotic signaling pathway	14	0.376445281	0.049237014	TCF7L2, SRC, GSTP1, PARK7, TGFBR1, VEGFA, PRDX2, GCLC, CTTN, RB1CC1, LMNA, PHIP, GCLM, ZMYND11	3331	44	18082	1.727218144	1	0.723527681	0.709655371
GOTERM_BP_DIRECT	GO:0071407~cellular response to organic cyclic compound	21	0.564667921	0.049409502	GSTM3, CEBPA, GSK3A, CDKN1B, HSP90AB1, TMF1, MBD2, STAT3, CYBA, AXIN2, SMAD5, NFKB1, HCFC1, RAP1B, PAK1, KLF5, RAP1A, ARHGDIA, AKT1, PAK3, PAK2	3331	75	18082	1.519951966	1	0.723527681	0.709655371
GOTERM_BP_DIRECT	GO:0070373~negative regulation of ERK1 and ERK2 cascade	19	0.510890024	0.049420105	DUSP1, GSTP1, PTEN, FBLN1, ARRB1, PHB, SYNJ2BP, KLF4, FLCN, ACE2, SLC9A3R1, DLG1, NLRP6, SPRY2, PIN1, CSK, EZR, EIF3A, ATF3	3331	66	18082	1.562721178	1	0.723527681	0.709655371
GOTERM_BP_DIRECT	GO:0032088~negative regulation of NF-kappaB transcription factor activity	19	0.510890024	0.049420105	ZCCHC11, USP7, ANXA4, ARRB1, COMMD1, KLF4, COMMD6, COMMD7, PYCARD, PRDX2, DAP, IRAK1, DNAJA3, CAT, PELI1, TAX1BP1, CHP1, RBCK1, CDK5RAP3	3331	66	18082	1.562721178	1	0.723527681	0.709655371
GOTERM_BP_DIRECT	GO:1903955~positive regulation of protein targeting to mitochondrion	22	0.59155687	0.052237112	SH3GLB1, GSK3A, STARD7, UBE2D3, EPT1, HPS4, WBP11, SREBF2, UBE2L3, PSMD8, UBL5, PSMB7, CYB5R1, NPEPPS, U2AF2, FAM20B, MICALL2, TOMM7, HES1, RHOU, SAE1, RPL28	3331	80	18082	1.492809967	1	0.760411282	0.745831796
GOTERM_BP_DIRECT	GO:0000082~G1/S transition of mitotic cell cycle	18	0.484001076	0.052665845	CAMK2B, ITGB1, RANBP1, CDKN1A, CDKN1B, TAF10, RPS6, PPP3CA, RGCC, CCND2, CCND1, CDK4, PPAT, MYB, EIF4EBP1, RHOU, ANP32B, PIM2	3331	62	18082	1.575987062	1	0.760411282	0.745831796
GOTERM_BP_DIRECT	GO:0006360~transcription from RNA polymerase I promoter	6	0.161333692	0.053306243	CEBPA, POLR2E, POLR2F, POLR2H, POLR2K, POLR2L	3331	12	18082	2.71419994	1	0.760411282	0.745831796
GOTERM_BP_DIRECT	GO:1902894~negative regulation of pri-miRNA transcription from RNA polymerase II promoter	6	0.161333692	0.053306243	YY1, NFIB, GATA6, NFATC3, SOX9, PPARA	3331	12	18082	2.71419994	1	0.760411282	0.745831796
GOTERM_BP_DIRECT	GO:0045717~negative regulation of fatty acid biosynthetic process	6	0.161333692	0.053306243	ACADVL, CEACAM1, ACADL, INSIG1, APOC3, WDTC1	3331	12	18082	2.71419994	1	0.760411282	0.745831796
GOTERM_BP_DIRECT	GO:0071712~ER-associated misfolded protein catabolic process	6	0.161333692	0.053306243	UFD1L, VCP, SDF2L1, DERL1, RNF5, UGGT1	3331	12	18082	2.71419994	1	0.760411282	0.745831796
GOTERM_BP_DIRECT	GO:0006851~mitochondrial calcium ion transport	6	0.161333692	0.053306243	STOML2, SMDT1, MCUR1, VDAC1, MICU2, BHLHA15	3331	12	18082	2.71419994	1	0.760411282	0.745831796
GOTERM_BP_DIRECT	GO:0051223~regulation of protein transport	6	0.161333692	0.053306243	DNAJA1, SCFD1, SELK, RAB8A, RAB11A, PICALM	3331	12	18082	2.71419994	1	0.760411282	0.745831796
GOTERM_BP_DIRECT	GO:0033327~Leydig cell differentiation	6	0.161333692	0.053306243	TMF1, PLEKHA1, CCND1, MAP7, MGST1, SF1	3331	12	18082	2.71419994	1	0.760411282	0.745831796
GOTERM_BP_DIRECT	GO:0045722~positive regulation of gluconeogenesis	6	0.161333692	0.053306243	TCF7L2, DGAT2, HNF4A, PPARA, HIF1A, ARPP19	3331	12	18082	2.71419994	1	0.760411282	0.745831796
GOTERM_BP_DIRECT	GO:0010614~negative regulation of cardiac muscle hypertrophy	6	0.161333692	0.053306243	GSK3B, RGS2, P2RX4, GLRX3, FBXO32, JARID2	3331	12	18082	2.71419994	1	0.760411282	0.745831796
GOTERM_BP_DIRECT	GO:0006995~cellular response to nitrogen starvation	6	0.161333692	0.053306243	GABARAPL2, MAP1LC3B, GABARAPL1, RB1CC1, GABARAP, ATG5	3331	12	18082	2.71419994	1	0.760411282	0.745831796
GOTERM_BP_DIRECT	GO:0006665~sphingolipid metabolic process	12	0.322667384	0.054098684	SMPD3, SMPD2, SPTLC1, GAL3ST1, ASAH2, SPTLC2, PSAP, SERINC1, SPTSSA, SGMS2, SERINC3, SERINC2	3331	36	18082	1.809466627	1	0.770069969	0.755305296
GOTERM_BP_DIRECT	GO:0045892~negative regulation of transcription, DNA-templated	123	3.307340683	0.054597972	NDUFA13, KDM1A, GMNN, EHMT1, RORB, PHB2, DACH1, TRIM28, MYB, EPC1, CIR1, SOX9, TLE2, SMARCC2, FBXW11, FOXP1, ERN2, EID1, ILF3, ATF5, ATF3, KHDRBS1, DNMT1, SET, TSG101, CTBP2, MAGED1, CTBP1, GATA6, GATA3, PHB, ZBTB4, IRAK1, DEAF1, NACC1, PRDM16, ZBTB7A, SNX6, FZD1, HEXIM1, HSPA8, JUN, CBX5, UBE2I, VDR, CBX3, ATP8B1, NONO, PHF12, PA2G4, SMARCA2, NFKB1, MLXIPL, GCLC, DAP, SNW1, TRP53, BCL3, ID1, BHL…	3331	579	18082	1.153183394	1	0.775523529	0.760654294
GOTERM_BP_DIRECT	GO:0098779~mitophagy in response to mitochondrial depolarization	33	0.887335305	0.056109246	NDUFB9, REP15, SLC1A4, KRCC1, LARP1B, HK2, MYLK, BLOC1S1, SNRPD1, SLC37A4, COX8A, FGFBP1, YIPF1, MDH1, ATPIF1, SLC35C1, ANXA5, NME2, ATP1B1, LSM4, EIF2S1, FABP1, 1810022K09RIK, CDC37, MAP1A, TOMM7, ACIN1, ULK1, SNRPF, SQSTM1, PFKP, PI4K2A, SNRPB	3331	132	18082	1.35709997	1	0.79369491	0.778477272
GOTERM_BP_DIRECT	GO:0050885~neuromuscular process controlling balance	17	0.457112127	0.056115039	CAMK2B, APP, CLIC5, HEXB, GAA, APLP2, EI24, HEXA, USH1C, CACNA1A, GIGYF2, ABR, CLN3, CAMTA1, ABL2, TPP1, PAFAH1B1	3331	58	18082	1.591082723	1	0.79369491	0.778477272
GOTERM_BP_DIRECT	GO:0033574~response to testosterone	11	0.295778435	0.056303972	GPI1, ADH1, NASP, DUSP1, CDK4, BAD, CAD, TSPO, CAR9, CALR, THBS1	3331	32	18082	1.866012459	1	0.793806514	0.778586737
GOTERM_BP_DIRECT	GO:0051259~protein oligomerization	19	0.510890024	0.056360738	SH3GLB1, STOML2, NPM1, RRM1, TMED10, AHNAK, AMFR, NME2, KEAP1, GRHPR, OLFM1, PFKL, SNX2, IRAK1, TRIM28, NBR1, CHP1, BAX, BOK	3331	67	18082	1.539396981	1	0.793806514	0.778586737
GOTERM_BP_DIRECT	GO:0051571~positive regulation of histone H3-K4 methylation	7	0.18822264	0.05801926	DNMT1, SNW1, CTR9, MYB, GCG, OGT, NELFE	3331	16	18082	2.374924947	1	0.802214189	0.78683321
GOTERM_BP_DIRECT	GO:0090303~positive regulation of wound healing	7	0.18822264	0.05801926	ARFGEF1, REG3A, HMGB1, REG3G, ADRA2A, HBEGF, MYLK	3331	16	18082	2.374924947	1	0.802214189	0.78683321
GOTERM_BP_DIRECT	GO:0000038~very long-chain fatty acid metabolic process	7	0.18822264	0.05801926	ACOX1, PEX5, ACOT2, HSD17B4, ACAA1A, SLC27A2, SLC27A4	3331	16	18082	2.374924947	1	0.802214189	0.78683321
GOTERM_BP_DIRECT	GO:0010666~positive regulation of cardiac muscle cell apoptotic process	7	0.18822264	0.05801926	EIF5A, BNIP3, TRP53, CXCR2, GATA6, HMGCR, FBXO32	3331	16	18082	2.374924947	1	0.802214189	0.78683321
GOTERM_BP_DIRECT	GO:0051016~barbed-end actin filament capping	7	0.18822264	0.05801926	VIL1, DBNL, GSN, CAPZB, CAPZA1, CAPZA2, TWF1	3331	16	18082	2.374924947	1	0.802214189	0.78683321
GOTERM_BP_DIRECT	GO:0045793~positive regulation of cell size	7	0.18822264	0.05801926	HSP90AA1, HSP90AB1, KDM1A, CDK4, RB1CC1, EP300, OGT	3331	16	18082	2.374924947	1	0.802214189	0.78683321
GOTERM_BP_DIRECT	GO:0030100~regulation of endocytosis	10	0.268889486	0.058159327	VAMP8, ARHGAP21, RAB4A, RAB4B, HIP1R, ABL2, STON2, SYNJ2BP, RAB5A, PICALM	3331	28	18082	1.938714243	1	0.802214189	0.78683321
GOTERM_BP_DIRECT	GO:0033344~cholesterol efflux	10	0.268889486	0.058159327	ABCG8, ABCG5, SOAT1, SOAT2, NPC2, APOC2, APOC3, APOA1, APOA4, APOB	3331	28	18082	1.938714243	1	0.802214189	0.78683321
GOTERM_BP_DIRECT	GO:0000462~maturation of SSU-rRNA from tricistronic rRNA transcript (SSU-rRNA, 5.8S rRNA, LSU-rRNA)	10	0.268889486	0.058159327	RPS14, MRPS9, EMG1, RPS16, RPS19, RPS8, NGDN, CCDC59, TSR1, RPS24	3331	28	18082	1.938714243	1	0.802214189	0.78683321
GOTERM_BP_DIRECT	GO:0001892~embryonic placenta development	10	0.268889486	0.058159327	CEBPA, HECTD1, SPINT1, CITED2, SP1, TMED2, HIF1A, EGFR, SLC8A1, BPTF	3331	28	18082	1.938714243	1	0.802214189	0.78683321
GOTERM_BP_DIRECT	GO:0007565~female pregnancy	22	0.59155687	0.058725834	DDR1, SLC38A1, CYP2J6, SPHK2, CAD, PSG23, FOS, COMT, ADIPOR2, PCSK5, ETS1, EPN1, ADRA2A, CYP2D26, CLDN4, CR1L, NAMPT, UCP2, FOSB, CD38, LGALS9, SLC38A2	3331	81	18082	1.474380214	1	0.806694794	0.791227907
GOTERM_BP_DIRECT	GO:0007050~cell cycle arrest	22	0.59155687	0.058725834	TCF7L2, CGREF1, ZFHX3, CDC123, CDKN1A, CDKN1B, TSG101, GADD45A, THBS1, PPM1G, TBRG1, ERN2, APC, SGSM3, IRF1, TRP53, MYC, JMY, WDR6, IRF6, CALR, GAS2L1	3331	81	18082	1.474380214	1	0.806694794	0.791227907
GOTERM_BP_DIRECT	GO:0032781~positive regulation of ATPase activity	9	0.242000538	0.059402658	CHTOP, TPM1, DNAJC10, TOR1AIP2, ATP1B3, DNAJC9, ALDOB, PFN1, ATP1B1	3331	24	18082	2.035649955	1	0.809330907	0.793813478
GOTERM_BP_DIRECT	GO:0006520~cellular amino acid metabolic process	9	0.242000538	0.059402658	CLN3, GLUD1, DDC, ACY1, GSS, CAD, GOT2, ASL, OTC	3331	24	18082	2.035649955	1	0.809330907	0.793813478
GOTERM_BP_DIRECT	GO:0006805~xenobiotic metabolic process	9	0.242000538	0.059402658	AKR1C12, SULT1B1, GSTA4, CYP2B10, HNF4A, GSTP1, AKR1C13, NR1I2, RORC	3331	24	18082	2.035649955	1	0.809330907	0.793813478
GOTERM_BP_DIRECT	GO:0006826~iron ion transport	9	0.242000538	0.059402658	FTL1, HEPH, FTH1, IREB2, SLC11A2, SLC40A1, SFXN1, B2M, SLC39A14	3331	24	18082	2.035649955	1	0.809330907	0.793813478
GOTERM_BP_DIRECT	GO:0061024~membrane organization	18	0.484001076	0.060209242	RALA, RAB4A, EXOC8, PRKAG1, HIP1R, PRKAG2, DHCR24, ACTB, ACTG1, CLN3, BAIAP2L2, AKT1, CHP1, MYH9, MBP, CALM3, CALM1, CALM2	3331	63	18082	1.550971394	1	0.818649489	0.802953393
GOTERM_BP_DIRECT	GO:0032092~positive regulation of protein binding	19	0.510890024	0.063951329	TCF7L2, GSK3B, HSP90AB1, HSPA4, USP33, AMFR, DERL1, HIP1R, ARRB1, GCG, TICAM1, SPPL3, HERPUD1, FKBP1A, MAP1LC3B, ABL2, EP300, B2M, RAN	3331	68	18082	1.51675879	1	0.867762337	0.851124593
GOTERM_BP_DIRECT	GO:0000910~cytokinesis	12	0.322667384	0.06464976	RALA, INCENP, ARL3, PLK1, DCTN3, JTB, BIRC5, MYH9, DSTN, PIK3C3, RHOC, RAB11A	3331	37	18082	1.760562123	1	0.868931868	0.8522717
GOTERM_BP_DIRECT	GO:0031648~protein destabilization	12	0.322667384	0.06464976	XBP1, NPM1, NCLN, GSN, TMEM147, SRC, FBXW11, PLK1, ID1, DERL1, COMMD1, RNF5	3331	37	18082	1.760562123	1	0.868931868	0.8522717
GOTERM_BP_DIRECT	GO:0050684~regulation of mRNA processing	5	0.134444743	0.06612004	PTCD2, SLTM, SAFB2, SAFB, CDK11B	3331	9	18082	3.015777711	1	0.868931868	0.8522717
GOTERM_BP_DIRECT	GO:0051983~regulation of chromosome segregation	5	0.134444743	0.06612004	ZFP207, BUB3, MKI67, PUM1, PUM2	3331	9	18082	3.015777711	1	0.868931868	0.8522717
GOTERM_BP_DIRECT	GO:0042743~hydrogen peroxide metabolic process	5	0.134444743	0.06612004	PRDX2, CYCS, PARK7, SOD2, EGFR	3331	9	18082	3.015777711	1	0.868931868	0.8522717
GOTERM_BP_DIRECT	GO:0051561~positive regulation of mitochondrial calcium ion concentration	5	0.134444743	0.06612004	BCAP31, FIS1, MCUR1, MICU2, TGM2	3331	9	18082	3.015777711	1	0.868931868	0.8522717
GOTERM_BP_DIRECT	GO:0043497~regulation of protein heterodimerization activity	5	0.134444743	0.06612004	CDC42, DUT, BAX, HES1, BAK1	3331	9	18082	3.015777711	1	0.868931868	0.8522717
GOTERM_BP_DIRECT	GO:0007494~midgut development	5	0.134444743	0.06612004	DAB1, CPS1, REG1, EGFR, OTC	3331	9	18082	3.015777711	1	0.868931868	0.8522717
GOTERM_BP_DIRECT	GO:0042026~protein refolding	5	0.134444743	0.06612004	HSPA8, HSP90AA1, DNAJA2, B2M, HSPD1	3331	9	18082	3.015777711	1	0.868931868	0.8522717
GOTERM_BP_DIRECT	GO:0071243~cellular response to arsenic-containing substance	5	0.134444743	0.06612004	DDX3X, GSTO1, UROS, MKNK2, PPIF	3331	9	18082	3.015777711	1	0.868931868	0.8522717
GOTERM_BP_DIRECT	GO:0030042~actin filament depolymerization	5	0.134444743	0.06612004	VIL1, MICAL1, CFL1, MICAL2, DSTN	3331	9	18082	3.015777711	1	0.868931868	0.8522717
GOTERM_BP_DIRECT	GO:0035308~negative regulation of protein dephosphorylation	5	0.134444743	0.06612004	PPP1R15A, YWHAE, IGBP1, YWHAB, ARPP19	3331	9	18082	3.015777711	1	0.868931868	0.8522717
GOTERM_BP_DIRECT	GO:0060323~head morphogenesis	5	0.134444743	0.06612004	MFSD7B, ANKRD11, SSBP3, WNT3, SIDT2	3331	9	18082	3.015777711	1	0.868931868	0.8522717
GOTERM_BP_DIRECT	GO:0002862~negative regulation of inflammatory response to antigenic stimulus	5	0.134444743	0.06612004	PSMB4, GPX2, GPX1, PSMA1, NLRP6	3331	9	18082	3.015777711	1	0.868931868	0.8522717
GOTERM_BP_DIRECT	GO:0060452~positive regulation of cardiac muscle contraction	5	0.134444743	0.06612004	CHGA, ACE2, RGS2, HSP90AA1, KCNQ1	3331	9	18082	3.015777711	1	0.868931868	0.8522717
GOTERM_BP_DIRECT	GO:0033234~negative regulation of protein sumoylation	5	0.134444743	0.06612004	GNL3L, CTNNB1, HMG20B, PARK7, RNF4	3331	9	18082	3.015777711	1	0.868931868	0.8522717
GOTERM_BP_DIRECT	GO:0042787~protein ubiquitination involved in ubiquitin-dependent protein catabolic process	33	0.887335305	0.066819362	UHRF1, CUL3, UBR4, KEAP1, RCHY1, RNF5, ANAPC11, UBE2L3, HECTD1, HERC2, RMND5A, BTBD1, OS9, HECTD3, BTBD2, SPOP, TRIM25, TCEB1, RBBP6, RNF43, ANKIB1, AMFR, WWP2, UBE4B, RBX1, DDB1, RNF145, RNF126, NEDD4, RNF181, CUL4B, ANAPC2, TAF1	3331	134	18082	1.336844747	1	0.876396981	0.859593684
GOTERM_BP_DIRECT	GO:0019731~antibacterial humoral response	11	0.295778435	0.067949434	H2-T23, APP, ANG4, DEFA24, ANG, FAU, DEFA20, RPL39, B2M, HIST1H2BC, LTF	3331	33	18082	1.809466627	1	0.885996917	0.869009559
GOTERM_BP_DIRECT	GO:0043523~regulation of neuron apoptotic process	11	0.295778435	0.067949434	NPM1, EGLN3, GPX1, TRP53, TRIM2, SIGMAR1, G6PDX, PCSK9, BAX, PARK7, GATA3	3331	33	18082	1.809466627	1	0.885996917	0.869009559
GOTERM_BP_DIRECT	GO:0046326~positive regulation of glucose import	11	0.295778435	0.067949434	MGEA5, PRKCI, RAP1A, PRKCD, ITLN1, AKT1, MIF, MAPK14, ADIPOR2, PRKCZ, NFE2L2	3331	33	18082	1.809466627	1	0.885996917	0.869009559
GOTERM_BP_DIRECT	GO:0045860~positive regulation of protein kinase activity	18	0.484001076	0.068461514	MAP2K3, NPM1, CDKN1A, SDC4, RPLP1, PXN, PRKAG2, GCG, AXIN2, IQGAP1, PSEN1, DAB1, RAP1A, TRAF4, DAG1, JTB, PTK2B, GAS6	3331	64	18082	1.526737466	1	0.89093385	0.873851835
GOTERM_BP_DIRECT	GO:0043123~positive regulation of I-kappaB kinase/NF-kappaB signaling	36	0.968002151	0.07012594	BC031181, ANKRD17, CANT1, SLC20A1, CXXC5, LITAF, TRIM8, TFG, IRAK1, NUP62, CASP1, S100A13, ABL2, TRIM25, PIM2, TMED4, TGM2, NDFIP2, UBE2I, SHISA5, TICAM1, RHOC, RHOA, TNFRSF1A, FKBP1A, PPM1A, VAPA, EEF1D, CTH, UBE2N, PELI1, CTNNB1, UBE2V1, LTBR, RBCK1, LTF	3331	149	18082	1.311559703	1	0.910818635	0.893355365
GOTERM_BP_DIRECT	GO:0097192~extrinsic apoptotic signaling pathway in absence of ligand	13	0.349556332	0.072001518	GSK3B, GSK3A, UNC5A, MAGED1, BAD, MKNK2, CASP2, BAX, BAK1, ITM2B, BCL2L2, BOK, MCL1	3331	42	18082	1.68021901	1	0.930526017	0.912684895
GOTERM_BP_DIRECT	GO:0040008~regulation of growth	19	0.510890024	0.072211338	MCTS1, TSG101, IGFBP4, PLA2G2A, YEATS4, DLL1, TGFBR1, AES, SOCS2, MORF4L1, NDNL2, MORF4L2, CREG1, EPC1, PHIP, BRD8, GAS6, TKT, PAK2	3331	69	18082	1.494776779	1	0.930526017	0.912684895
GOTERM_BP_DIRECT	GO:0007015~actin filament organization	22	0.59155687	0.073349166	ACTR3, ACTR2, ARF1, PRKCI, ACTN1, INPPL1, BRK1, WASL, MTSS1, CDC42, DLG1, MYO1B, TMSB4X, CFL1, CTNNA1, FAT1, ABL2, PTK2B, RAC1, TMSB10, DBN1, BCAR1	3331	83	18082	1.43885298	1	0.930526017	0.912684895
GOTERM_BP_DIRECT	GO:0097190~apoptotic signaling pathway	15	0.40333423	0.0734469	DIDO1, NDUFA13, VDR, BAD, TM2D1, TICAM1, UACA, CD24A, DAP, P2RX4, ANXA6, CASP2, BAX, LTBR, BAK1	3331	51	18082	1.5965882	1	0.930526017	0.912684895
GOTERM_BP_DIRECT	GO:0010800~positive regulation of peptidyl-threonine phosphorylation	9	0.242000538	0.073777833	GSK3B, GSK3A, CAB39, PLK1, PRKAG2, MAPK1, PHIP, GCG, UBE2K	3331	25	18082	1.954223957	1	0.930526017	0.912684895
GOTERM_BP_DIRECT	GO:0031065~positive regulation of histone deacetylation	6	0.161333692	0.073873396	SREBF1, NIPBL, NCOR1, CTBP1, TRP53, AKAP8L	3331	13	18082	2.505415329	1	0.930526017	0.912684895
GOTERM_BP_DIRECT	GO:0006661~phosphatidylinositol biosynthetic process	6	0.161333692	0.073873396	CDS1, IMPA1, INPPL1, PIP5K1B, CDIPT, PI4K2A	3331	13	18082	2.505415329	1	0.930526017	0.912684895
GOTERM_BP_DIRECT	GO:0046889~positive regulation of lipid biosynthetic process	6	0.161333692	0.073873396	MLXIPL, TCF7L2, AKT1, ABHD6, HSD17B13, DBI	3331	13	18082	2.505415329	1	0.930526017	0.912684895
GOTERM_BP_DIRECT	GO:0044319~wound healing, spreading of cells	6	0.161333692	0.073873396	DDR1, CEACAM1, PDCD10, PARD3, RHOC, RHOA	3331	13	18082	2.505415329	1	0.930526017	0.912684895
GOTERM_BP_DIRECT	GO:0042407~cristae formation	6	0.161333692	0.073873396	LETM1, 2410015M20RIK, CHCHD3, SAMM50, IMMT, TAZ	3331	13	18082	2.505415329	1	0.930526017	0.912684895
GOTERM_BP_DIRECT	GO:0030033~microvillus assembly	6	0.161333692	0.073873396	VIL1, SLC9A3R1, KLF5, MYO1A, EZR, PLS1	3331	13	18082	2.505415329	1	0.930526017	0.912684895
GOTERM_BP_DIRECT	GO:0016540~protein autoprocessing	6	0.161333692	0.073873396	PARP1, CTSL, TMPRSS2, PCSK9, CAPN1, PISD	3331	13	18082	2.505415329	1	0.930526017	0.912684895
GOTERM_BP_DIRECT	GO:0033197~response to vitamin E	6	0.161333692	0.073873396	ALAD, HMGCS1, CCND1, CAT, SRSF2, GSTT1	3331	13	18082	2.505415329	1	0.930526017	0.912684895
GOTERM_BP_DIRECT	GO:0043923~positive regulation by host of viral transcription	6	0.161333692	0.073873396	JUN, SNW1, SMARCB1, SP1, EP300, NUCKS1	3331	13	18082	2.505415329	1	0.930526017	0.912684895
GOTERM_BP_DIRECT	GO:0031274~positive regulation of pseudopodium assembly	6	0.161333692	0.073873396	CDC42, APC, CDC42EP5, CDC42EP4, KIT, CDC42EP2	3331	13	18082	2.505415329	1	0.930526017	0.912684895
GOTERM_BP_DIRECT	GO:0051085~chaperone mediated protein folding requiring cofactor	6	0.161333692	0.073873396	CD74, HSPA8, TOR1B, HSPE1, HSPD1, ERO1L	3331	13	18082	2.505415329	1	0.930526017	0.912684895
GOTERM_BP_DIRECT	GO:0001829~trophectodermal cell differentiation	8	0.215111589	0.07570391	CDX2, CNOT1, CITED2, CDH1, SP1, CTR9, JUNB, HOPX	3331	21	18082	2.067961859	1	0.948216323	0.930036022
GOTERM_BP_DIRECT	GO:0043393~regulation of protein binding	8	0.215111589	0.07570391	APP, SRC, APLP2, PLK1, PSEN1, TGFBR1, RAN, HOPX	3331	21	18082	2.067961859	1	0.948216323	0.930036022
GOTERM_BP_DIRECT	GO:0048870~cell motility	8	0.215111589	0.07570391	CTTN, MYO10, BRK1, RAC1, PLD1, ETS1, IER2, TGFBR1	3331	21	18082	2.067961859	1	0.948216323	0.930036022
GOTERM_BP_DIRECT	GO:0071285~cellular response to lithium ion	7	0.18822264	0.076166416	CEBPA, GSK3A, CDKN1B, GSTA4, CDH1, NFATC3, CALR	3331	17	18082	2.23522348	1	0.948669768	0.930480773
GOTERM_BP_DIRECT	GO:0061136~regulation of proteasomal protein catabolic process	7	0.18822264	0.076166416	GPX1, TMF1, PSMD14, UBB, PSME1, PSME2, PRKACA	3331	17	18082	2.23522348	1	0.948669768	0.930480773
GOTERM_BP_DIRECT	GO:1902236~negative regulation of endoplasmic reticulum stress-induced intrinsic apoptotic signaling pathway	7	0.18822264	0.076166416	XBP1, CREB3L1, TMBIM6, PARK7, VIMP, HERPUD1, GRINA	3331	17	18082	2.23522348	1	0.948669768	0.930480773
GOTERM_BP_DIRECT	GO:0030163~protein catabolic process	14	0.376445281	0.078475697	AMBP, USE1, RBX1, BACE1, BACE2, PSMC5, PSMC6, PSMC3, PSMB3, PSMC4, PSMC1, LONP1, AKT1, CTSD	3331	47	18082	1.616970177	1	0.957996549	0.939628731
GOTERM_BP_DIRECT	GO:0070585~protein localization to mitochondrion	4	0.107555795	0.080359207	DNAJA1, MTCH2, BAG1, MARCH5	3331	6	18082	3.618933253	1	0.957996549	0.939628731
GOTERM_BP_DIRECT	GO:0006047~UDP-N-acetylglucosamine metabolic process	4	0.107555795	0.080359207	GFPT1, UAP1, B4GALNT2, GNE	3331	6	18082	3.618933253	1	0.957996549	0.939628731
GOTERM_BP_DIRECT	GO:0090166~Golgi disassembly	4	0.107555795	0.080359207	GOLGA2, GBF1, CDK1, STX5A	3331	6	18082	3.618933253	1	0.957996549	0.939628731
GOTERM_BP_DIRECT	GO:0042987~amyloid precursor protein catabolic process	4	0.107555795	0.080359207	APH1A, CLN3, DHCR24, PSEN1	3331	6	18082	3.618933253	1	0.957996549	0.939628731
GOTERM_BP_DIRECT	GO:0070508~cholesterol import	4	0.107555795	0.080359207	STARD4, STARD5, APOA1, LDLR	3331	6	18082	3.618933253	1	0.957996549	0.939628731
GOTERM_BP_DIRECT	GO:0002003~angiotensin maturation	4	0.107555795	0.080359207	ACE2, ENPEP, ATP6AP2, SIDT2	3331	6	18082	3.618933253	1	0.957996549	0.939628731
GOTERM_BP_DIRECT	GO:0033119~negative regulation of RNA splicing	4	0.107555795	0.080359207	RPS26, PTBP1, RPS13, PTBP3	3331	6	18082	3.618933253	1	0.957996549	0.939628731
GOTERM_BP_DIRECT	GO:1901029~negative regulation of mitochondrial outer membrane permeabilization involved in apoptotic signaling pathway	4	0.107555795	0.080359207	ACAA2, MPV17L, SLC25A5, BOK	3331	6	18082	3.618933253	1	0.957996549	0.939628731
GOTERM_BP_DIRECT	GO:0019243~methylglyoxal catabolic process to D-lactate via S-lactoyl-glutathione	4	0.107555795	0.080359207	PNKD, GLO1, PARK7, HAGH	3331	6	18082	3.618933253	1	0.957996549	0.939628731
GOTERM_BP_DIRECT	GO:0007007~inner mitochondrial membrane organization	4	0.107555795	0.080359207	CHCHD3, MYC, BAX, TAZ	3331	6	18082	3.618933253	1	0.957996549	0.939628731
GOTERM_BP_DIRECT	GO:0051084~'de novo' posttranslational protein folding	4	0.107555795	0.080359207	SH3GLB1, SEP15, ENTPD5, UGGT1	3331	6	18082	3.618933253	1	0.957996549	0.939628731
GOTERM_BP_DIRECT	GO:0060789~hair follicle placode formation	4	0.107555795	0.080359207	CDC42, HDAC1, GNAS, CTNNB1	3331	6	18082	3.618933253	1	0.957996549	0.939628731
GOTERM_BP_DIRECT	GO:0034975~protein folding in endoplasmic reticulum	4	0.107555795	0.080359207	EMC1, DNAJC10, EMC6, ERO1L	3331	6	18082	3.618933253	1	0.957996549	0.939628731
GOTERM_BP_DIRECT	GO:0030203~glycosaminoglycan metabolic process	4	0.107555795	0.080359207	HEXB, HEXA, GNS, CLN6	3331	6	18082	3.618933253	1	0.957996549	0.939628731
GOTERM_BP_DIRECT	GO:0051054~positive regulation of DNA metabolic process	4	0.107555795	0.080359207	MGEA5, NPM1, PFN1, IGF1R	3331	6	18082	3.618933253	1	0.957996549	0.939628731
GOTERM_BP_DIRECT	GO:0006613~cotranslational protein targeting to membrane	4	0.107555795	0.080359207	TRAM1, ARL6IP1, SSR2, SSR1	3331	6	18082	3.618933253	1	0.957996549	0.939628731
GOTERM_BP_DIRECT	GO:0006104~succinyl-CoA metabolic process	4	0.107555795	0.080359207	SUCLA2, OGDH, SUCLG2, SUCLG1	3331	6	18082	3.618933253	1	0.957996549	0.939628731
GOTERM_BP_DIRECT	GO:0046033~AMP metabolic process	4	0.107555795	0.080359207	AK2, AK3, AK4, AMPD2	3331	6	18082	3.618933253	1	0.957996549	0.939628731
GOTERM_BP_DIRECT	GO:0010324~membrane invagination	4	0.107555795	0.080359207	SNX3, CHMP2A, WASL, FNBP1L	3331	6	18082	3.618933253	1	0.957996549	0.939628731
GOTERM_BP_DIRECT	GO:0042769~DNA damage response, detection of DNA damage	4	0.107555795	0.080359207	DNAJA1, PARP1, RPS3, SOX4	3331	6	18082	3.618933253	1	0.957996549	0.939628731
GOTERM_BP_DIRECT	GO:0008635~activation of cysteine-type endopeptidase activity involved in apoptotic process by cytochrome c	4	0.107555795	0.080359207	CYCS, BAX, BAK1, BOK	3331	6	18082	3.618933253	1	0.957996549	0.939628731
GOTERM_BP_DIRECT	GO:1903715~regulation of aerobic respiration	4	0.107555795	0.080359207	VCP, BNIP3, HIF1A, CBFA2T3	3331	6	18082	3.618933253	1	0.957996549	0.939628731
GOTERM_BP_DIRECT	GO:0030299~intestinal cholesterol absorption	4	0.107555795	0.080359207	ABCG8, ABCG5, NPC1L1, LDLR	3331	6	18082	3.618933253	1	0.957996549	0.939628731
GOTERM_BP_DIRECT	GO:0060612~adipose tissue development	11	0.295778435	0.081016544	ATF2, XBP1, UBB, OXCT1, SELM, CDK4, ADRM1, RORC, ARID5B, AACS, ACAT1	3331	34	18082	1.75624702	1	0.962395816	0.943943649
GOTERM_BP_DIRECT	GO:0015914~phospholipid transport	11	0.295778435	0.081016544	ABCG8, TMEM30A, SCP2, STARD7, ATP8B1, MTTP, PITPNA, STARD10, APOA1, LDLR, ATP9A	3331	34	18082	1.75624702	1	0.962395816	0.943943649
GOTERM_BP_DIRECT	GO:0048813~dendrite morphogenesis	13	0.349556332	0.083831945	ITGB1, RERE, ROCK2, KIDINS220, MINK1, SLC11A2, CACNA1A, HPRT, DVL1, ABI1, ABL2, RAC1, PICALM	3331	43	18082	1.64114415	1	0.992308623	0.973282933
GOTERM_BP_DIRECT	GO:0045740~positive regulation of DNA replication	13	0.349556332	0.083831945	NPM1, JUN, PCNA, PDGFA, CACYBP, TNFAIP1, EGFR, IGF1R, CST3, CDC42, CDK1, RAC1, CALR	3331	43	18082	1.64114415	1	0.992308623	0.973282933
GOTERM_BP_DIRECT	GO:0042752~regulation of circadian rhythm	15	0.40333423	0.084183384	TOP2A, KLF10, MAGED1, ROCK2, FBXW11, NONO, CSNK1D, RORB, ADCY1, PPP1CA, PPP1CB, PPP1CC, SFPQ, HNRNPD, PPARA	3331	52	18082	1.565884581	1	0.992925618	0.973888099
GOTERM_BP_DIRECT	GO:0010975~regulation of neuron projection development	10	0.268889486	0.085611442	SNAP25, GSK3B, DPYSL2, PTEN, AKT1, PAX6, GATA3, PAK3, PTPRF, RHOA	3331	30	18082	1.809466627	1	0.992925618	0.973888099
GOTERM_BP_DIRECT	GO:0032880~regulation of protein localization	18	0.484001076	0.08716307	TMEM184A, RAB9, PRNP, MYCBP2, WASL, CELSR3, FKBP1A, RSL1D1, DLG1, RAB14, DNAJB6, MYO1A, CDH1, ARHGDIA, MYO5B, AKT1, RAB8A, PICALM	3331	66	18082	1.480472695	1	0.992925618	0.973888099
GOTERM_BP_DIRECT	GO:0006461~protein complex assembly	18	0.484001076	0.08716307	CD74, ZFP148, GCH1, GMNN, SLC2A1, VAMP8, GCHFR, APC, PPP2R1A, TRP53, CDK1, HES1, SOX9, NUPR1, SSBP3, PPID, VAMP3, MAPK3	3331	66	18082	1.480472695	1	0.992925618	0.973888099
GOTERM_BP_DIRECT	GO:0048661~positive regulation of smooth muscle cell proliferation	21	0.564667921	0.087527135	EGR1, GSK3B, JUN, CYBA, PRKCA, HMGCR, THBS1, HIF1A, EGFR, CX3CL1, IGF1R, VEGFA, FOXP1, IRAK1, MYC, GNAQ, NAMPT, AKT1, RAB5A, HBEGF, TGM2	3331	80	18082	1.424954968	1	0.992925618	0.973888099
GOTERM_BP_DIRECT	GO:0031440~regulation of mRNA 3'-end processing	3	0.080666846	0.089238372	AHCYL1, PAPOLA, ZFP36L1	3331	3	18082	5.42839988	1	0.992925618	0.973888099
GOTERM_BP_DIRECT	GO:0018125~peptidyl-cysteine methylation	3	0.080666846	0.089238372	RAB3B, RAB3D, RAB6A	3331	3	18082	5.42839988	1	0.992925618	0.973888099
GOTERM_BP_DIRECT	GO:0001732~formation of cytoplasmic translation initiation complex	3	0.080666846	0.089238372	CDC123, EIF3D, EIF3A	3331	3	18082	5.42839988	1	0.992925618	0.973888099
GOTERM_BP_DIRECT	GO:0019287~isopentenyl diphosphate biosynthetic process, mevalonate pathway	3	0.080666846	0.089238372	MVK, PMVK, MVD	3331	3	18082	5.42839988	1	0.992925618	0.973888099
GOTERM_BP_DIRECT	GO:0060319~primitive erythrocyte differentiation	3	0.080666846	0.089238372	LDB1, ZFPM1, VEGFA	3331	3	18082	5.42839988	1	0.992925618	0.973888099
GOTERM_BP_DIRECT	GO:0090240~positive regulation of histone H4 acetylation	3	0.080666846	0.089238372	SMARCB1, PIH1D1, ARRB1	3331	3	18082	5.42839988	1	0.992925618	0.973888099
GOTERM_BP_DIRECT	GO:2000984~negative regulation of ATP citrate synthase activity	3	0.080666846	0.089238372	CHCHD10, GBAS, PHPT1	3331	3	18082	5.42839988	1	0.992925618	0.973888099
GOTERM_BP_DIRECT	GO:0060856~establishment of blood-brain barrier	3	0.080666846	0.089238372	LSR, ABCB1A, MFSD2A	3331	3	18082	5.42839988	1	0.992925618	0.973888099
GOTERM_BP_DIRECT	GO:1990928~response to amino acid starvation	3	0.080666846	0.089238372	EIF4EBP1, EIF2B1, EIF2A	3331	3	18082	5.42839988	1	0.992925618	0.973888099
GOTERM_BP_DIRECT	GO:0000454~snoRNA guided rRNA pseudouridine synthesis	3	0.080666846	0.089238372	DKC1, GAR1, NOP10	3331	3	18082	5.42839988	1	0.992925618	0.973888099
GOTERM_BP_DIRECT	GO:0019240~citrulline biosynthetic process	3	0.080666846	0.089238372	CAD, ALDH18A1, OTC	3331	3	18082	5.42839988	1	0.992925618	0.973888099
GOTERM_BP_DIRECT	GO:0009113~purine nucleobase biosynthetic process	3	0.080666846	0.089238372	SHMT1, PPAT, GART	3331	3	18082	5.42839988	1	0.992925618	0.973888099
GOTERM_BP_DIRECT	GO:0000189~MAPK import into nucleus	3	0.080666846	0.089238372	TPR, MAPK1, MAPK3	3331	3	18082	5.42839988	1	0.992925618	0.973888099
GOTERM_BP_DIRECT	GO:0046185~aldehyde catabolic process	3	0.080666846	0.089238372	GPI1, ALDH3B1, AKR1A1	3331	3	18082	5.42839988	1	0.992925618	0.973888099
GOTERM_BP_DIRECT	GO:0031120~snRNA pseudouridine synthesis	3	0.080666846	0.089238372	DKC1, NHP2, NOP10	3331	3	18082	5.42839988	1	0.992925618	0.973888099
GOTERM_BP_DIRECT	GO:1904154~positive regulation of retrograde protein transport, ER to cytosol	3	0.080666846	0.089238372	BCAP31, EDEM1, EDEM2	3331	3	18082	5.42839988	1	0.992925618	0.973888099
GOTERM_BP_DIRECT	GO:1902896~terminal web assembly	3	0.080666846	0.089238372	VIL1, EZR, PLS1	3331	3	18082	5.42839988	1	0.992925618	0.973888099
GOTERM_BP_DIRECT	GO:0006624~vacuolar protein processing	3	0.080666846	0.089238372	TMEM208, VPS35, LGMN	3331	3	18082	5.42839988	1	0.992925618	0.973888099
GOTERM_BP_DIRECT	GO:0030575~nuclear body organization	3	0.080666846	0.089238372	CELF3, NEAT1, SF1	3331	3	18082	5.42839988	1	0.992925618	0.973888099
GOTERM_BP_DIRECT	GO:0019254~carnitine metabolic process, CoA-linked	3	0.080666846	0.089238372	ACADL, ACADM, CRAT	3331	3	18082	5.42839988	1	0.992925618	0.973888099
GOTERM_BP_DIRECT	GO:0031118~rRNA pseudouridine synthesis	3	0.080666846	0.089238372	DKC1, NHP2, NOP10	3331	3	18082	5.42839988	1	0.992925618	0.973888099
GOTERM_BP_DIRECT	GO:0008356~asymmetric cell division	3	0.080666846	0.089238372	ACTR3, GOLGA2, ACTR2	3331	3	18082	5.42839988	1	0.992925618	0.973888099
GOTERM_BP_DIRECT	GO:0061308~cardiac neural crest cell development involved in heart development	3	0.080666846	0.089238372	CITED2, MAPK1, MAPK3	3331	3	18082	5.42839988	1	0.992925618	0.973888099
GOTERM_BP_DIRECT	GO:0061623~glycolytic process from galactose	3	0.080666846	0.089238372	GALE, GALT, GALK1	3331	3	18082	5.42839988	1	0.992925618	0.973888099
GOTERM_BP_DIRECT	GO:0046985~positive regulation of hemoglobin biosynthetic process	3	0.080666846	0.089238372	LDB1, PRMT1, KLF4	3331	3	18082	5.42839988	1	0.992925618	0.973888099
GOTERM_BP_DIRECT	GO:1904970~brush border assembly	3	0.080666846	0.089238372	MYO7B, USH1C, ANKS4B	3331	3	18082	5.42839988	1	0.992925618	0.973888099
GOTERM_BP_DIRECT	GO:0009051~pentose-phosphate shunt, oxidative branch	3	0.080666846	0.089238372	G6PDX, PGLS, PGD	3331	3	18082	5.42839988	1	0.992925618	0.973888099
GOTERM_BP_DIRECT	GO:2000825~positive regulation of androgen receptor activity	3	0.080666846	0.089238372	BUD31, PARK7, TAF1	3331	3	18082	5.42839988	1	0.992925618	0.973888099
GOTERM_BP_DIRECT	GO:0061684~chaperone-mediated autophagy	3	0.080666846	0.089238372	CTSA, HSPA8, LAMP2	3331	3	18082	5.42839988	1	0.992925618	0.973888099
GOTERM_BP_DIRECT	GO:0051702~interaction with symbiont	3	0.080666846	0.089238372	DDB1, GPX2, GPX1	3331	3	18082	5.42839988	1	0.992925618	0.973888099
GOTERM_BP_DIRECT	GO:0044337~canonical Wnt signaling pathway involved in positive regulation of apoptotic process	3	0.080666846	0.089238372	GSK3B, APC, MYC	3331	3	18082	5.42839988	1	0.992925618	0.973888099
GOTERM_BP_DIRECT	GO:0007040~lysosome organization	12	0.322667384	0.08951728	CLN3, FAM160A2, HOOK2, GAA, HEXB, HEXA, PPT1, HPS4, TPP1, LAMTOR1, CLN6, CHMP5	3331	39	18082	1.670276886	1	0.994371646	0.975306402
GOTERM_BP_DIRECT	GO:0001954~positive regulation of cell-matrix adhesion	9	0.242000538	0.090070237	CCL25, GSK3B, NINJ1, DAG1, PTK2B, CIB1, UTRN, CCL28, PRKCZ	3331	26	18082	1.879061497	1	0.99719553	0.978076143
GOTERM_BP_DIRECT	GO:0046513~ceramide biosynthetic process	9	0.242000538	0.090070237	SMPD2, CERS4, SPTLC1, SPTLC2, DEGS1, SPTSSA, DEGS2, SGMS2, CERS2	3331	26	18082	1.879061497	1	0.99719553	0.978076143
GOTERM_BP_DIRECT	GO:0050766~positive regulation of phagocytosis	14	0.376445281	0.090257851	HSPA8, CAMK1D, RAB27A, CYBA, RAP1GAP, DNM2, PYCARD, ABR, RAP1A, LMAN2, CD47, CALR, MFGE8, GAS6	3331	48	18082	1.583283298	1	0.997618231	0.978490739
GOTERM_BP_DIRECT	GO:0045665~negative regulation of neuron differentiation	20	0.537778973	0.094053268	ITGB1, APP, DDX6, CASZ1, BEX1, LSM1, PAX6, PRPF19, FUOM, DLL1, RTN4, RHOA, RAP1GAP, PBX1, CD24A, LMX1A, HES1, CALR, NKX2-2, FOXA2	3331	76	18082	1.428526284	1	1	0.980973783
GOTERM_BP_DIRECT	GO:0006928~movement of cell or subcellular component	8	0.215111589	0.094098087	STRBP, PXN, CFL1, ABI1, MYH9, CD9, DSTN, SH2B1	3331	22	18082	1.973963593	1	1	0.980973783
GOTERM_BP_DIRECT	GO:0015893~drug transport	5	0.134444743	0.09460093	ABCC3, SLC22A18, ABCB1A, SLC18A1, SLC18A2	3331	10	18082	2.71419994	1	1	0.980973783
GOTERM_BP_DIRECT	GO:1902188~positive regulation of viral release from host cell	5	0.134444743	0.09460093	DDB1, TSG101, CHMP2B, CHMP2A, CHMP4B	3331	10	18082	2.71419994	1	1	0.980973783
GOTERM_BP_DIRECT	GO:0006596~polyamine biosynthetic process	5	0.134444743	0.09460093	ODC1, OAZ1, OAZ2, AZIN1, SRM	3331	10	18082	2.71419994	1	1	0.980973783
GOTERM_BP_DIRECT	GO:0033762~response to glucagon	5	0.134444743	0.09460093	QDPR, CCNA2, SREBF1, CYC1, CDO1	3331	10	18082	2.71419994	1	1	0.980973783
GOTERM_BP_DIRECT	GO:0030851~granulocyte differentiation	5	0.134444743	0.09460093	CEBPA, KDM1A, CITED2, ZFPM1, CBFA2T3	3331	10	18082	2.71419994	1	1	0.980973783
GOTERM_BP_DIRECT	GO:0071786~endoplasmic reticulum tubular network organization	5	0.134444743	0.09460093	RAB10, RTN3, TMEM33, USE1, RTN4	3331	10	18082	2.71419994	1	1	0.980973783
GOTERM_BP_DIRECT	GO:0043653~mitochondrial fragmentation involved in apoptotic process	5	0.134444743	0.09460093	ATG3, FIS1, BNIP3, BAX, MFF	3331	10	18082	2.71419994	1	1	0.980973783
GOTERM_BP_DIRECT	GO:0060765~regulation of androgen receptor signaling pathway	5	0.134444743	0.09460093	DDX5, SAFB2, EP300, RNF6, PARK7	3331	10	18082	2.71419994	1	1	0.980973783
GOTERM_BP_DIRECT	GO:0007270~neuron-neuron synaptic transmission	5	0.134444743	0.09460093	PTEN, VDAC3, CACNA1A, KIF1B, VDAC1	3331	10	18082	2.71419994	1	1	0.980973783
GOTERM_BP_DIRECT	GO:0033673~negative regulation of kinase activity	5	0.134444743	0.09460093	PRPSAP1, PRDX3, CDKN1B, WNK1, CSK	3331	10	18082	2.71419994	1	1	0.980973783
GOTERM_BP_DIRECT	GO:0009062~fatty acid catabolic process	5	0.134444743	0.09460093	FAAH, ACADVL, ACADL, ECH1, LPIN2	3331	10	18082	2.71419994	1	1	0.980973783
GOTERM_BP_DIRECT	GO:0006268~DNA unwinding involved in DNA replication	5	0.134444743	0.09460093	TOP2A, PURB, MCM7, MCM6, MCM2	3331	10	18082	2.71419994	1	1	0.980973783
GOTERM_BP_DIRECT	GO:0046902~regulation of mitochondrial membrane permeability	5	0.134444743	0.09460093	BAD, BNIP3, STAT3, PPIF, BAK1	3331	10	18082	2.71419994	1	1	0.980973783
GOTERM_BP_DIRECT	GO:0017145~stem cell division	5	0.134444743	0.09460093	TIAL1, CUL3, FUBP1, MYB, PAFAH1B1	3331	10	18082	2.71419994	1	1	0.980973783
GOTERM_BP_DIRECT	GO:0010898~positive regulation of triglyceride catabolic process	5	0.134444743	0.09460093	AADAC, APOC2, APOA1, APOA4, PNPLA2	3331	10	18082	2.71419994	1	1	0.980973783
GOTERM_BP_DIRECT	GO:0006325~chromatin organization	13	0.349556332	0.096805044	GPX4, HDAC1, EHMT1, NUCKS1, CHD4, ARID1A, SMARCA2, MORF4L1, HMGN5, MORF4L2, UBN1, HMG20B, HMGN1	3331	44	18082	1.603845419	1	1	0.980973783
GOTERM_BP_DIRECT	GO:0019752~carboxylic acid metabolic process	7	0.18822264	0.097144473	MCFD2, DDC, LDHA, MDH1, PDXDC1, MDH2, MIF	3331	18	18082	2.111044398	1	1	0.980973783
GOTERM_BP_DIRECT	GO:0001678~cellular glucose homeostasis	7	0.18822264	0.097144473	TCF7L2, HKDC1, NUCKS1, PIK3R1, MYT1, FOXA3, HK2	3331	18	18082	2.111044398	1	1	0.980973783
GOTERM_BP_DIRECT	GO:0051149~positive regulation of muscle cell differentiation	7	0.18822264	0.097144473	EIF5A, CDC42, SETD3, TCF3, MAPK14, CDO1, NEO1	3331	18	18082	2.111044398	1	1	0.980973783
GOTERM_BP_DIRECT	GO:0001676~long-chain fatty acid metabolic process	7	0.18822264	0.097144473	CPT1A, ACSL6, ACOT2, ACOT1, PAM, SLC27A2, SLC27A4	3331	18	18082	2.111044398	1	1	0.980973783
GOTERM_BP_DIRECT	GO:0050860~negative regulation of T cell receptor signaling pathway	7	0.18822264	0.097144473	DUSP22, PRNP, CEACAM1, ELF1, BTNL2, EZR, PHPT1	3331	18	18082	2.111044398	1	1	0.980973783
GOTERM_BP_DIRECT	GO:0051000~positive regulation of nitric-oxide synthase activity	7	0.18822264	0.097144473	GCH1, AKT1, PTK2B, CALM3, KRAS, CALM1, CALM2	3331	18	18082	2.111044398	1	1	0.980973783
GOTERM_BP_DIRECT	GO:0055093~response to hyperoxia	7	0.18822264	0.097144473	POLB, CDKN1A, CDK4, BNIP3, TRP53, CAT, SOD2	3331	18	18082	2.111044398	1	1	0.980973783
GOTERM_BP_DIRECT	GO:0090263~positive regulation of canonical Wnt signaling pathway	18	0.484001076	0.097635863	THRA, SRC, USP34, CSNK1D, NFKB1, CTDNEP1, LMX1A, TNKS2, DVL1, PIN1, VPS35, FGFR3, LGR5, SOX4, LGR4, RNF220, WLS, TRPM4	3331	67	18082	1.458376087	1	1	0.980973783
GOTERM_BP_DIRECT	GO:0006656~phosphatidylcholine biosynthetic process	6	0.161333692	0.098114713	CHKB, FABP5, CHKA, APOA1, CHPT1, CEPT1	3331	14	18082	2.326457091	1	1	0.980973783
GOTERM_BP_DIRECT	GO:0097284~hepatocyte apoptotic process	6	0.161333692	0.098114713	MTCH2, GSN, KRT18, DNMT3A, KRT8, ARF6	3331	14	18082	2.326457091	1	1	0.980973783
GOTERM_BP_DIRECT	GO:0006855~drug transmembrane transport	6	0.161333692	0.098114713	ABCC3, TMEM30A, ABCC2, SLC31A1, ATP8B1, ABCB1A	3331	14	18082	2.326457091	1	1	0.980973783
GOTERM_BP_DIRECT	GO:0043069~negative regulation of programmed cell death	6	0.161333692	0.098114713	BNIP3L, DNAJA3, NUP62, AMIGO2, KIT, VEGFA	3331	14	18082	2.326457091	1	1	0.980973783
GOTERM_BP_DIRECT	GO:0010839~negative regulation of keratinocyte proliferation	6	0.161333692	0.098114713	EFNB2, VDR, CTSL, CASK, EPPK1, PTPRK	3331	14	18082	2.326457091	1	1	0.980973783
GOTERM_BP_DIRECT	GO:0060081~membrane hyperpolarization	6	0.161333692	0.098114713	CASP1, ATP1A1, PARK7, PRKCZ, SLC26A3, CFTR	3331	14	18082	2.326457091	1	1	0.980973783
GOTERM_BP_DIRECT	GO:0001817~regulation of cytokine production	6	0.161333692	0.098114713	ELF1, CSK, IQGAP1, F11R, LITAF, LTF	3331	14	18082	2.326457091	1	1	0.980973783
GOTERM_BP_DIRECT	GO:0006839~mitochondrial transport	6	0.161333692	0.098114713	MFSD7B, KIF5B, UCP2, SLC25A10, PSEN1, TMEM14C	3331	14	18082	2.326457091	1	1	0.980973783
GOTERM_BP_DIRECT	GO:0050765~negative regulation of phagocytosis	6	0.161333692	0.098114713	SNX3, ATG3, SYT11, PTEN, CSK, ATG5	3331	14	18082	2.326457091	1	1	0.980973783
GOTERM_BP_DIRECT	GO:0030516~regulation of axon extension	6	0.161333692	0.098114713	OLFM1, GSK3B, CTTN, DPYSL2, MGLL, DNM2	3331	14	18082	2.326457091	1	1	0.980973783
GOTERM_BP_DIRECT	GO:0016485~protein processing	22	0.59155687	0.099586165	PSENEN, PCSK1, PCSK9, ECE1, FURIN, PSEN1, PCSK5, APH1A, CLN3, CASP7, NRD1, CTSL, CPD, MYC, UQCRC1, CASP1, CPE, CASP2, PMPCB, PIK3C3, UQCRC2, METAP2	3331	86	18082	1.388660434	1	1	0.980973783
GOTERM_BP_DIRECT	GO:0008360~regulation of cell shape	33	0.887335305	0.099687782	HEXB, PXN, ARHGAP18, LIMD1, MYL12A, MYL12B, GNA13, SLC9A3R1, ARHGDIA, S100A13, MYH14, PTK2B, SEMA4A, MYO10, CSNK1A1, TPM1, SHROOM3, CSNK1D, VEGFA, VIL1, DLG1, CFDP1, CDC42EP5, CDC42EP4, KIT, CDC42EP2, PLXNB2, MYH9, RHOU, PHIP, EZR, ALDOA, GAS7	3331	139	18082	1.288756806	1	1	0.980973783
