# Supplementary material for: Dimensionality Reduction and Louvain Agglomerative Hierarchical Clustering for Cluster-Specified Frequent Biomarker Discovery in Single-Cell Sequencing Data
Source: Front Genet. 2022 Feb 7;13:828479. doi: 10.3389/fgene.2022.828479 (PMC8859265; doi:10.3389/fgene.2022.828479)
Supplement: Supplementary file 5 [file DataSheet2.CSV]

Category	Term	Count	%	PValue	Genes	List Total	Pop Hits	Pop Total	Fold Enrichment	Bonferroni	Benjamini	FDR
GOTERM_CC_DIRECT	GO:0070062~extracellular exosome	1045	28.09895133	1.02E-174	TFRC, ATP5C1, GHITM, F11R, CLDN2, MYLK, PSMD8, PSMD6, CAPNS1, SCP2, DPYSL2, PSMD2, PSMD3, PSMD1, PRKACA, PGLYRP1, PRKACB, GSTK1, CACNA2D1, HPCAL1, RNASE4, UPB1, RNASE1, SND1, SCAMP2, ACE2, RBP4, MYL6, CLDN3, SPINT1, MTHFD1, PSME1, PSME2, UQCRC2, HPD, TSTA3, TTYH3, SAR1A, SHMT2, SHMT1, SLC5A1, IQGAP1, IQGAP2, CYB5R1, CYB5R3, PRKAR2A, MYO6, LTA4H, JUP, FUCA1, PMM2, 5330417C22RIK, CS, EIF6, FXYD3, F…	3519	2674	19662	2.183550862	1.09E-171	1.09E-171	9.37E-172
GOTERM_CC_DIRECT	GO:0005739~mitochondrion	632	16.99381554	5.99E-85	ATF2, TFRC, RPL34, ARAF, ATP5C1, GHITM, DCAF5, PHB2, GLS, GCSH, LIPE, SCP2, MYC, DPYSL2, ZMIZ2, AKT1, PRKACA, GSTK1, GABARAPL1, STARD4, MECR, STARD5, TSTD1, STARD7, PRKCD, PRKCA, HDHD3, SND1, HCFC1, LARS2, MTHFD1, MTHFD2, ETHE1, CLPP, FDX1, DDIT4, ACOT2, UQCRC1, ACOT1, JTB, UQCRC2, VPS25, PI4K2A, SHMT2, MRPL18, SHMT1, MRPL19, MRPL14, MRPL15, SDSL, MRPL12, MRPL13, MRPL10, ADH5, MRPL11, PRDX3, PRDX…	3519	1721	19662	2.05184539	6.43E-82	3.22E-82	2.76E-82
GOTERM_CC_DIRECT	GO:0030529~intracellular ribonucleoprotein complex	209	5.619790266	7.38E-79	RPL4, RPL5, RPL3, RPL32, RPL31, EIF4A3, HNRNPU, HNRNPR, RPL8, EPRS, RPL9, RPL6, ACTB, RPL7, RPS15, TIAL1, RPS14, RPS17, RPS16, RPL18A, RPS19, SNRPD2, RPS18, SNRPD1, RPL36, RPL38, SNRPD3, RPS11, RPS10, RPL39, RPS13, RPL21, IMP3, PIH1D1, RPL23, RPL22, MRPS18B, IMP4, ACTN4, JMJD6, TEP1, RPL24, RPL27, RPL28, SLBP, DHX9, MRPL18, MRPL19, MRPL14, IQGAP1, MRPL15, MRPL12, MRPL13, MRPL10, MRPL11, MRPL20, P…	3519	320	19662	3.649259378	7.92E-76	2.64E-76	2.26E-76
GOTERM_CC_DIRECT	GO:0005737~cytoplasm	1669	44.87765528	1.29E-77	ATF2, TFRC, SPINT2, CAPNS1, SCP2, DPYSL2, BBX, AKT1, PGLYRP1, PRKACA, PRKACB, ATG3, CXADR, TSTD1, RC3H2, ACE2, MTHFD1, EWSR1, DDIT4, TXNIP, JTB, ATF5, OPTN, SF1, ATF4, SLBP, SET, CDCA3, SHMT2, SHMT1, CDCA7, BAZ2A, LARP1, LTA4H, ATG5, GSTM4, HEXIM1, GSTM3, GSTM2, GSTM1, JUP, PBX1, MOV10, SULT1B1, QARS, FASN, NMT1, PKIG, GSTM7, GSTM6, RNF220, ARHGAP1, TFCP2L1, SMPD3, TSPO, SLC18A1, SLC18A2, JAK1, P…	3519	6631	19662	1.406325118	1.38E-74	3.45E-75	2.96E-75
GOTERM_CC_DIRECT	GO:0005829~cytosol	609	16.37536972	1.92E-67	CDA, ARAF, BACH1, GLS, PSMD8, LIPE, CAPNS1, PSMD4, SCP2, DPYSL2, STMN1, MYB, NAMPT, AKT1, AP1S1, VPS35, PRKACA, PRKACB, ATG3, GABARAPL2, GABARAPL1, PRKCI, STARD4, MECR, UNC5A, PRKCD, PRKCA, FNDC3A, GTPBP1, NISCH, RNF126, RBP2, MTHFD1, MAP1B, CLNS1A, PSME4, MAP1A, DDIT4, TXNIP, ACOT1, VPS25, UBA52, VPS28, GNE, SET, CDCA3, SHMT1, HSPA4L, AGAP1, PRKCZ, OAZ1, HIF1A, GABARAP, OAZ2, PRDX3, PRDX2, ABR, …	3519	1784	19662	1.907352081	2.06E-64	4.12E-65	3.53E-65
GOTERM_CC_DIRECT	GO:0005840~ribosome	131	3.522452272	2.67E-54	RPL4, RPL5, RPL3, RPL32, RPL31, RPL34, RPL8, RPL10A, RPL9, RPL6, RPL7, RPS15, RPS14, RPS17, RPS16, RPL18A, RPS19, RPS18, RPS6KA1, RPL36, RPL38, DENR, RPS11, RPS10, RPL39, RPS13, RPS9, RPS7, RPL21, RPS8, RPS5, RPL23, RPS6, RPL22, MRPS18B, RPSA, RPL24, RPL27, RPL29, UBA52, RPL28, MRPL18, MRPL19, MRPL14, MRPL15, MRPL12, MRPL13, MRPL10, MRPL11, MRPL20, GM6525, RPL41, MRPL27, MRPL28, MRPL23, EIF2S1, M…	3519	188	19662	3.893335873	2.87E-51	4.78E-52	4.10E-52
GOTERM_CC_DIRECT	GO:0016020~membrane	1646	44.25920946	8.96E-52	ATF2, TFRC, ATP5C1, SPINT2, F11R, CAPNS1, SCP2, DPYSL2, AKT1, SMCO4, PRKACA, PRKACB, WLS, GSTK1, CXADR, UNC5A, CACNA2D1, RC3H2, ACE2, MTHFD1, EWSR1, JTB, ATF6, ATF4, PDGFA, LYPD8, LARP1, PIP5K1B, ATG5, JUP, NCAPH2, LARP4, FXYD3, FASN, NMT1, FXYD6, SFXN1, HYOU1, PRKAG1, TFCP2L1, MED16, SMPD3, SMPD2, ATIC, TSPO, SLC18A1, SLC18A2, JAK1, DLGAP4, PCMTD1, TPSG1, SPHK2, SLC39A11, FOS, SLC39A14, MED28, S…	3519	6998	19662	1.314208639	9.62E-49	1.37E-49	1.18E-49
GOTERM_CC_DIRECT	GO:0005634~nucleus	1453	39.06964238	2.47E-50	POP5, ATF2, TFRC, EHMT2, EHMT1, TMEM97, PSMD8, LIPE, PSMD9, ALKBH5, PSMD4, PPP4R2, SCP2, PSMD2, GPBP1, PSMD3, PSMD1, BBX, AKT1, STRA13, PRKACA, PRKACB, HES6, CXADR, NGDN, DNTTIP2, BHLHA15, SND1, EID1, DDX39B, ZFP292, RFX6, EWSR1, CLNS1A, ETHE1, PSME4, TXNIP, TBPL1, ATF5, ATF6, ATF3, CGGBP1, OPTN, SF1, ATF4, SLBP, SET, SHMT2, FLII, SHMT1, MRPL19, GATA6, CDCA7, BAZ2A, COPS7A, GATA3, BAZ2B, IQGAP1, …	3519	6019	19662	1.348806642	2.65E-47	3.31E-48	2.84E-48
GOTERM_CC_DIRECT	GO:0005654~nucleoplasm	590	15.8644797	2.14E-46	ATF2, EHF, RNH1, RPL3, RPL31, EHMT2, HNRNPU, EHMT1, HNRNPR, SMC3, SMC4, PSMD4, SCP2, PPP4R2, MYC, ZMIZ2, MYB, GPBP1, PSMD3, NAMPT, MYEOV2, AKT1, BBX, PRKACA, JUNB, IER2, DDX17, FNBP4, MBNL1, CXADR, SCAMP1, RC3H2, SCAMP2, HCFC1, EID1, DDX39B, CLNS1A, ETHE1, SARNP, UQCRC2, ATF5, UBA52, CGGBP1, SF1, MTMR3, SET, CTBP1, FLII, CDCA7, NOLC1, BAZ2A, COPS7A, A230046K03RIK, MRPL10, LARP1, RAD21, MYO6, NUP8…	3519	1935	19662	1.703646429	2.30E-43	2.55E-44	2.19E-44
GOTERM_CC_DIRECT	GO:0005743~mitochondrial inner membrane	192	5.162678139	2.72E-46	MTCH1, MTCH2, NDUFA13, ACAA2, NDUFA11, NDUFA12, CPOX, MPV17L2, ATP5C1, GHITM, COX6A1, PHB2, TOMM22, CHCHD3, HERC2, MPC1, MPC2, PMPCB, HADH, SLC25A45, SLC25A44, TMEM14C, GSTK1, CPT1A, ACSL5, SDHC, SDHD, SDHA, ATAD3A, SDHB, TIMM8A1, GCAT, ATP5J2, TUFM, PISD, COX6B1, ALDH3A2, OXA1L, COX7A2L, GPD2, UQCRC1, VDAC3, PPIF, VDAC2, SLC25A51, VDAC1, SUCLG1, UQCRC2, MAOB, UQCRB, NDUFB10, SHMT2, NDUFB11, MGST…	3519	387	19662	2.772034867	2.92E-43	2.92E-44	2.50E-44
GOTERM_CC_DIRECT	GO:0005913~cell-cell adherens junction	164	4.409787577	8.51E-43	TES, CTNND1, HDLBP, KEAP1, PARK7, F11R, BZW2, BZW1, RPL6, CRKL, GOLGA2, SLK, CDH1, PPME1, KIF5B, BSG, DAG1, TRIM25, TMPO, SH3GL1, EIF2A, SH3GLB1, LMO7, CSNK1D, SND1, HCFC1, PARD3, CHMP4B, RPL24, TAGLN2, PKP3, EZR, PFN1, PHLDB2, DDX6, LRRC59, TXNDC9, PDXDC1, TWF1, ARHGAP18, IQGAP1, NDRG1, GIGYF2, RTN4, CORO1B, CNN3, SDCBP, CCNB2, SNX1, LDHA, LARP1, SNX2, PRDX1, PCBP1, MYO6, STK38, PACSIN2, EIF2S3X…	3519	316	19662	2.899780936	9.14E-40	8.31E-41	7.12E-41
GOTERM_CC_DIRECT	GO:0005925~focal adhesion	187	5.028233396	3.32E-42	RPL4, RPL5, RPL3, TES, RPL31, CD81, ARPC5L, KEAP1, SLC4A2, RPL8, RPL10A, RPL9, RPL6, ACTB, RPL7, ACTG1, RPS15, PPP1CB, RPS14, PPP1CC, RPS17, RPS16, ALCAM, RPS19, CDH1, PLAU, RPS18, CFL1, BSG, DAG1, CHP1, RPL38, CAPN1, RPS11, RPS10, TNS3, B2M, RPS13, TGM2, PDIA3, RPS9, TLE2, MAP2K2, RPS7, TPM4, RPS8, RPS5, ACTN1, RPL23, RPL22, CASK, ZFYVE21, CYBA, LMO7, ACTN4, RPL27, LAP3, EZR, PPIB, PFN1, PHLDB2,…	3519	391	19662	2.672226547	3.56E-39	2.97E-40	2.55E-40
GOTERM_CC_DIRECT	GO:0043209~myelin sheath	117	3.146006991	1.11E-39	PITPNA, PEBP1, ATP5C1, COX6A1, ACTB, ACTG1, DPYSL2, GLUL, PDIA3, MIF, SDHA, ATP1B1, TUFM, EEF1A1, UQCRC1, VDAC2, VDAC1, UQCRC2, EZR, PPIA, UBA52, ATP6V1A, IGSF8, VCP, STXBP1, ITPR3, PHB, ATP5H, ATP5O, NDRG1, RTN4, PRDX3, STIP1, PRDX2, ATP5B, RAP1A, UBB, PRDX1, UBC, MYH14, MBP, NDUFV2, HSPA9, HSPA8, GSTM1, PDHA1, HSPA5, SRD5A1, GOT2, GNAO1, EHD1, GNB2, GNB1, ALB, CYCS, ACO2, SNAP25, SLC25A3, GDI1,…	3519	192	19662	3.404811381	1.19E-36	9.13E-38	7.83E-38
GOTERM_CC_DIRECT	GO:0005783~endoplasmic reticulum	414	11.13202474	1.02E-34	PGAP1, TMEM97, FAM134B, KRTCAP2, CREB3L3, SCP2, CREB3L4, CREB3L1, PIP4K2C, WLS, GABARAPL1, STARD4, NUP210, PRKCD, PRKCA, SULT2B1, RNF128, HPD, ATF6, H2-D1, SET, RPN2, SAR1A, RETSAT, RPN1, PRDX4, CYB5R3, SSR1, PROM1, S100A10, FDFT1, NDFIP2, EDEM1, EDEM2, H13, RNF103, TMEM98, HYOU1, E430025E21RIK, PIGS, SRPR, ELOVL1, SSR4, IFNGR1, IFNGR2, SSR2, ANXA5, SSR3, TMC6, FOS, SLC39A14, BACE1, HADHB, MAN1A,…	3519	1323	19662	1.748432706	1.09E-31	7.80E-33	6.68E-33
GOTERM_CC_DIRECT	GO:0005730~nucleolus	285	7.663350363	6.32E-30	RPL4, RPL5, SMARCB1, RPL3, RPL31, EHMT2, RPL34, RRP1, RPL8, MKI67, RPL9, RPL6, RPL7, RPS14, RPS19, TRIM28, MYC, RPL36, ARL6IP4, RPS11, RPS10, RPS13, DDX17, TSPYL1, RPL21, SCAF11, IMP3, PIH1D1, RPL23, NGDN, CIRBP, ACSL5, DNTTIP2, IMP4, MIF4GD, GTPBP4, JMJD6, EWSR1, SUB1, XRN2, EZR, VPS25, ATF3, ZFP622, DHX9, NOLC1, BAZ2A, C2CD4B, GATA3, S100A16, PRDX1, HLTF, SPTBN1, N4BP1, PNO1, HOMER2, RCC2, PLK1…	3519	842	19662	1.891216261	6.78E-27	4.52E-28	3.88E-28
GOTERM_CC_DIRECT	GO:0048471~perinuclear region of cytoplasm	230	6.184458188	4.57E-23	EIF4A2, APP, TFRC, CISD2, CCAR1, MYC, REG1, PRKACA, PRKACB, SLC11A2, PRKCD, PTOV1, PRKCA, CSNK1D, ACTN4, ACSL3, GTPBP4, RNF128, MAP1B, EZR, OPTN, SET, ANP32A, TWF1, PRKCZ, GABARAP, PRDX5, PRKAR2A, MYO6, S100A13, MAP7, ASL, S100A14, TSPAN1, SEC31A, VTI1B, TMEM184A, NDFIP2, PUM2, MANF, HNRNPL, EHD1, MYO5B, FAT1, CALR, PAM, ITM2C, ARF3, ARF1, CDKN1A, FAF1, ARHGAP1, ICA1, PCSK9, CLINT1, CX3CL1, PCLO,…	3519	692	19662	1.857078091	4.90E-20	3.06E-21	2.63E-21
GOTERM_CC_DIRECT	GO:0005794~Golgi apparatus	341	9.169131487	2.81E-21	APP, FAAH, EHF, KDELR1, PITPNB, GCC2, ZDHHC3, FGFRL1, GOLGA2, SCAMP5, FAM134B, GOLGA4, CREB3L4, RESP18, AP1S1, PTGFRN, PRKACA, GOLGA7, B2M, WLS, GABARAPL2, GABARAPL1, SLC35C2, SACM1L, SLC35C1, MTUS1, GOLPH3L, AP1B1, CSNK1D, ACSL3, FNDC3A, SCAMP1, GTPBP4, SCAMP2, RNF128, AKAP9, ZG16, HPD, ATF6, H2-D1, PI4K2A, OPTN, ZFP622, SAR1A, PDXDC1, MTTP, GABARAP, GLG1, APH1A, SNX1, SCFD1, PRRC1, PDCD10, MYO6…	3519	1190	19662	1.601090359	3.01E-18	1.77E-19	1.52E-19
GOTERM_CC_DIRECT	GO:0070469~respiratory chain	44	1.18311374	9.46E-21	NDUFB9, NDUFB8, NDUFB7, UQCRB, NDUFA11, NDUFB10, NDUFB6, NDUFB11, NDUFA12, NDUFB5, NDUFB3, NDUFB2, UQCR11, UQCR10, HIGD1A, UQCRH, UQCRFS1, CYC1, NDUFV3, NDUFV2, NDUFV1, NDUFA9, NDUFA8, NDUFA7, NDUFA6, NDUFA5, NDUFA4, NDUFA3, NDUFA2, NDUFA1, NDUFC2, NDUFC1, NDUFS8, NDUFS7, UQCRQ, NDUFS6, NDUFS4, NDUFAB1, UQCRC1, NDUFS3, CYCS, NDUFS2, NDUFS1, UQCRC2	3519	58	19662	4.238704177	1.01E-17	5.64E-19	4.83E-19
GOTERM_CC_DIRECT	GO:0043234~protein complex	207	5.566012369	2.27E-20	SMARCB1, TES, CISD2, PHB2, ACTB, GOLGA2, SCP2, DPYSL2, MYC, AKT1, SOX9, REG1, PRKACA, CEP97, GLUL, CDK5RAP3, SMARCC1, PRKCI, CXADR, SMARCC2, PRKCA, ACTN4, SLC51A, RBP4, DDX39B, PRKAR1A, PARD3, CDC37, SUCLG2, SUCLG1, VDAC1, ATP6V0D1, PI4K2A, CFTR, SET, KLK1, MAGED1, STXBP1, STXBP2, IQGAP1, PIK3R1, PRKCZ, MYL12A, MYL12B, PRPSAP1, SNX1, SNX2, BLOC1S1, PRKAR2A, MYO6, SPTBN1, FIS1, GSTM2, PRELID1, GST…	3519	628	19662	1.841701012	2.43E-17	1.28E-18	1.10E-18
GOTERM_CC_DIRECT	GO:0005789~endoplasmic reticulum membrane	225	6.050013444	1.01E-19	FAAH, LPGAT1, PGAP1, ARL6IP1, KDELR1, CYP3A11, CISD2, CYP3A13, KRTCAP2, CREB3L3, CREB3L4, PTGFRN, SEC62, WLS, MFSD2A, TMPO, SEC63, NUP210, ALG6, SACM1L, ALG5, ACSL6, ACSL5, MOGS, SLC51A, ACSL3, POR, SOAT1, SOAT2, KDELR2, HPD, ATF6, CDS1, RETSAT, MGST3, RPN1, MGST1, ABCB9, ZMPSTE24, APH1A, SCFD1, CYB5R3, MLEC, SSR1, RCE1, SEC31A, FDFT1, VTI1B, SURF4, CYP3A25, H13, RNF103, FXYD3, CYP2S1, RAB9, FKBP…	3519	710	19662	1.770649472	1.08E-16	5.40E-18	4.63E-18
GOTERM_CC_DIRECT	GO:0043231~intracellular membrane-bounded organelle	233	6.265125034	3.85E-19	APP, AHCYL2, AHCYL1, TFRC, CYP3A11, CISD1, CISD2, CYP3A13, IFI30, CISD3, GOLGA4, SCP2, GPBP1, AP1S1, CCNL2, GLUL, GSTK1, CPT1A, ACSL6, TALDO1, ACSL3, SCAMP1, SCAMP2, SULT2B1, POR, SARNP, AURKAIP1, PI4K2A, LLGL2, CASZ1, PDXDC1, MGST3, MGST1, MGST2, PRKCZ, GLG1, SNX1, PRDX5, RAB11FIP1, PCBP1, MYO6, PROM1, APOB, SEC31A, FDFT1, VTI1B, SNX6, CTSA, NDFIP2, CYP3A25, SMARCA2, PRRC2A, GNPTG, CYP2S1, CALR,…	3519	751	19662	1.733502247	4.13E-16	1.97E-17	1.69E-17
GOTERM_CC_DIRECT	GO:0042470~melanosome	58	1.559559021	2.92E-18	ITGB1, RAB9, YWHAE, HSP90AB1, TFRC, YWHAB, CLTC, SLC2A1, LAMP1, BSG, ANXA6, RAC1, CTSD, CTSB, RAB2A, PDIA3, HSP90AA1, PDCD6IP, ANXA2, ATP1B3, PDIA6, YWHAZ, SND1, SYTL2, GCHFR, TMEM33, DNAJC5, CANX, ATP6V1B2, PPIB, CD63, AHCY, TMED10, SYPL, RPN1, SLC1A4, SLC3A2, SLC1A5, HSP90B1, GNA13, SDCBP, PRDX1, STX3, CCT4, HSPA8, ANKRD27, HSPA5, HPS4, RAB27A, RAB27B, NAP1L1, MLPH, FASN, TPP1, RAB17, P4HB, RAB…	3519	101	19662	3.208596051	3.13E-15	1.42E-16	1.22E-16
GOTERM_CC_DIRECT	GO:0005747~mitochondrial respiratory chain complex I	36	0.968002151	3.04E-17	NDUFB9, NDUFB8, NDUFA13, NDUFB7, NDUFA11, NDUFB10, NDUFB6, NDUFB11, NDUFA12, NDUFB5, NDUFB4, NDUFB3, NDUFB2, PARK7, NDUFV3, NDUFV2, NDUFV1, NDUFA9, NDUFA8, NDUFA7, NDUFA6, NDUFA5, NDUFA4, NDUFA3, NDUFA2, NDUFA1, NDUFC2, NDUFC1, NDUFS8, NDUFS7, NDUFS6, NDUFS4, NDUFAB1, NDUFS3, NDUFS2, NDUFS1	3519	47	19662	4.279697448	3.26E-14	1.42E-15	1.21E-15
GOTERM_CC_DIRECT	GO:0000502~proteasome complex	43	1.156224792	1.93E-16	VCP, PSMD12, UBXN1, PSMD14, PSMA7, PSMB10, PSMD8, PSMB6, PSMD9, PSMB7, PSMB4, PSMD6, PSMB5, PSMB2, PSMD4, PSMB3, PSMD2, PSMB1, PSMD3, UBQLN1, PSMD1, SHFM1, TXNL1, ADRM1, ELP2, RAD23B, PSMB8, PSMA5, PSMA6, PSMA3, PSMC5, PSMA4, PSMC6, PSMA1, PSMC3, PSMA2, PSMC4, PSMC1, PSME4, PSMG3, PSME1, PSME2, PSMG2	3519	66	19662	3.640264538	2.38E-13	8.64E-15	7.41E-15
GOTERM_CC_DIRECT	GO:0005903~brush border	47	1.263780586	2.51E-16	ENPEP, FLII, TREH, USH1C, SLC2A2, ITPR3, SLC5A1, ADD3, ESPN, MYL12B, AQP1, LIMA1, CAPZB, MYO6, MYO18A, MYH14, FLNB, PROM1, RALGDS, SLC38A2, PLS1, ACTR3, MME, ACTN1, DCXR, SLC11A2, MYO7B, CGN, ACTN4, CORO2A, VIL1, MYO1D, MYL6, MYO1B, DAB1, MYO1A, SOAT2, CAPZA1, MYO5B, CDHR2, CAPZA2, MYH9, ANKS4B, EZR, SIS, PLEC, RAPGEF4	3519	77	19662	3.410480398	2.38E-13	1.08E-14	9.22E-15
GOTERM_CC_DIRECT	GO:0005681~spliceosomal complex	66	1.77467061	1.09E-15	RBM25, DQX1, HNRNPU, PRPF19, PNN, SYNCRIP, SNRPD2, SNRNP70, SNRPD1, MAGOH, DHX15, SNRPD3, TXNL4A, BCAS2, SRRM2, RBM17, BUD31, WBP11, SRRM1, DDX39B, HNRNPH1, FRG1, SRSF2, WAC, SNRPE, SNRPA1, PABPC1, SNRPF, SNRNP200, SKIV2L2, SNRPA, SF1, SNRPB, SF3B4, SF3B5, DDX5, SF3B2, SF3B3, SRSF1, U2AF1, PRPF8, SCAF8, DHX32, U2AF2, SNRPB2, SF3B1, ZRSR1, SF3A3, DDX39, HSPA8, SF3A1, HNRNPA3, PPIL1, PRPF38B, ALYRE…	3519	136	19662	2.711523996	1.19E-12	4.51E-14	3.87E-14
GOTERM_CC_DIRECT	GO:0022625~cytosolic large ribosomal subunit	50	1.344447432	9.82E-15	RPL4, RPL5, RPL3, RPL32, RPL31, RPL34, RPLP1, RPLP0, RPL10A, RPL8, RPL9, RPL6, RPL7, RPL7A, RPL18A, RPL36AL, RPL36, RPL35, RPLP2, RPL38, RPL37, RPL39, RPS12, RPL21, RPL23, RPL22, RPL13A, RPL37A, RPL24, RPL27, RPL29, UBA52, RPL28, ZFP622, RPL10, RPL12, RPL11, RPL36A, RPL14, RPL13, RPL15, RPL18, RPL17, RPL19, RPL35A, RPL23A, RPL34-PS1, RSL1D1, RPL27A, RPL22L1	3519	91	19662	3.069990538	1.05E-11	3.90E-13	3.35E-13
GOTERM_CC_DIRECT	GO:0022627~cytosolic small ribosomal subunit	34	0.914224254	8.92E-13	DDX3X, RPS27L, RPS4X, RPS15, RPS14, RPS17, RPS15A, RPS16, RPS19, RPS18, RPS3, RPS2, RPS11, RPS27A, RPS10, RPS13, RPS12, MCTS1, RPS9, RPS7, RPS8, RPS5, RPS6, RPSA, RPS26, RPS25, RPS28, RPS29, RPS3A1, RPS20, FAU, RPS21, RPS24, RPS23	3519	53	19662	3.584358764	9.57E-10	3.42E-11	2.93E-11
GOTERM_CC_DIRECT	GO:0000139~Golgi membrane	130	3.495563323	3.21E-12	GALNT12, FAAH, GOLT1A, GIMAP1, PLEKHB1, ZDHHC3, GALNT10, SCAMP5, GOLGA4, CHP1, GOLGA7, WLS, RAB2A, SH3GLB1, SLC30A7, GABARAPL2, PRKCI, SLC35C1, FNDC3A, TPST2, TPST1, MALL, PREB, HPD, COPB2, RTN3, COPA, TMED10, ARL3, CUL3, COPB1, PSEN1, PLD1, RAP1GAP, GLG1, GABARAP, ARHGAP21, MAN2A1, PDCD10, RAB6A, NDFIP2, SEC16A, SURF4, DHCR24, GNPTG, STK24, SERINC3, ITM2B, COPE, RAB9, ARF1, GAL3ST1, ICA1, HEPACA…	3519	403	19662	1.802381542	3.45E-09	1.19E-10	1.02E-10
GOTERM_CC_DIRECT	GO:0015935~small ribosomal subunit	23	0.618445819	1.45E-11	NPM1, RPS9, RPS5, RPS6, GM10653, MRPS12, RPSA, RPS4X, RPS26, RPS15, RPS25, RPS28, RPS16, RPS18, RPS29, RPS3, RPS20, RPS2, FAU, RPS27A, RPS21, RPS24, RPS23	3519	29	19662	4.431372549	1.56E-08	5.19E-10	4.45E-10
GOTERM_CC_DIRECT	GO:0071013~catalytic step 2 spliceosome	46	1.236891638	6.20E-11	DDX5, SF3B2, SF3B3, RBM8A, SRSF1, EIF4A3, HNRNPU, HNRNPR, PRPF19, PRPF8, PNN, SYNCRIP, SNRPD2, SNRPD1, MAGOH, SNRPB2, SNRPD3, SF3B1, BCAS2, SRRM2, SF3A3, SF3A1, PPIL1, HNRNPA3, CWC15, SRRM1, LSM2, HNRNPM, LSM7, RBMXL1, HNRNPK, SNW1, PHF5A, HNRNPH1, HNRNPF, HNRNPA2B1, FRG1, SNRPG, SNRPE, SNRPA1, HNRNPC, PABPC1, SNRPF, SNRNP200, SKIV2L2, SNRPB	3519	96	19662	2.677287582	6.65E-08	2.15E-09	1.84E-09
GOTERM_CC_DIRECT	GO:0005793~endoplasmic reticulum-Golgi intermediate compartment	37	0.9948911	6.42E-11	MCFD2, TMED10, STX17, KDELR1, COPB1, RAB1B, HMGB1, LMAN1, LMAN2, ANPEP, MYO18A, TMED3, TMED2, CHP1, PROM1, UGGT1, TMED9, HSPA5, CCDC115, SLC35C2, SURF4, GBF1, DDHD2, RGMB, PDIA6, YIF1A, MAN1A, ERP44, NAT8, RER1, GOLGB1, STK17B, NUCB1, P4HB, ERGIC3, ERGIC1, CNIH4	3519	68	19662	3.040193571	6.89E-08	2.15E-09	1.85E-09
GOTERM_CC_DIRECT	GO:0031982~vesicle	64	1.720892713	4.08E-10	RAB3B, SNAP25, RAB3C, CD81, GDI2, SLC2A1, CIB1, ECE1, PIK3C2A, TUBA1C, LAMP1, KIF5B, CFL1, AKT1, GGT1, CLIC1, YWHAG, SLC30A7, ANXA2, IFNGR1, STX8, STX7, CASK, MIF, RHOA, VAMP8, MYL6, PKM, GPRC5A, CHMP4B, STX5A, TAGLN2, EZR, TKT, GAPDH, PAFAH1B1, DYNC1I2, AHNAK, KCNE3, GSTP1, MTTP, SRI, KLC1, PLD1, PRKCZ, CORO1C, CST3, SLC9A3R1, SNX1, ALDH3B1, MVB12A, EPS8L2, KCNN4, PROM1, TSPAN1, VTI1B, RAB4A, RA…	3519	164	19662	2.18044206	4.38E-07	1.33E-08	1.14E-08
GOTERM_CC_DIRECT	GO:0030176~integral component of endoplasmic reticulum membrane	43	1.156224792	1.68E-09	ARL6IP1, ATF6B, SLC35B1, TECR, DERL1, TEX261, RRBP1, ABCB9, SGMS2, AUP1, RTN4, TM7SF2, ERO1L, ZMPSTE24, CLN3, FAM134B, CREB3L1, EMC6, RCE1, SCD1, SLC37A4, ELOVL1, XBP1, DGAT2, SLC37A1, G6PC, HSPA5, EDEM1, SACM1L, AMFR, MARCH6, KTN1, TMCO1, SPCS1, G6PC3, TMEM33, FKBP8, PREB, ESYT1, DHCR7, ATF6, SLC27A2, VIMP	3519	94	19662	2.55593042	1.80E-06	5.31E-08	4.55E-08
GOTERM_CC_DIRECT	GO:0005839~proteasome core complex	17	0.457112127	2.50E-09	PSMB10, PSMA7, PSMB8, PSMB6, PSMA5, PSMB7, PSMA6, PSMB4, PSMA3, PSMB5, PSMA4, PSMA1, PSMB2, PSMB3, PSMA2, PSMB1, PSME4	3519	20	19662	4.749275362	2.68E-06	7.65E-08	6.56E-08
GOTERM_CC_DIRECT	GO:0005753~mitochondrial proton-transporting ATP synthase complex	16	0.430223178	2.84E-09	ATP5A1, ATPIF1, ATP5K, USMG5, ATP5C1, ATP5J, ATP5H, ATP5F1, ATP5O, ATP5G1, ATP5L, ATP5J2, ATP5B, 2010107E04RIK, ATP5E, ATP5D	3519	18	19662	4.96656247	3.04E-06	8.46E-08	7.25E-08
GOTERM_CC_DIRECT	GO:0031410~cytoplasmic vesicle	175	4.705566012	4.60E-09	IFITM3, APP, DGKD, TFRC, KDELR1, PDCD6, GDE1, F11R, FNBP1L, RAB43, SCAMP5, SCGN, BAIAP2L2, LAMP1, DMBT1, CREB3L4, AP1S1, FAM3C, PHLDA1, SLC39A4, WLS, ARRDC4, SH3GLB1, SLC30A7, GABARAPL2, GABARAPL1, STARD4, ATG9A, VPS33B, SLC11A2, AP1B1, ZFYVE21, FNDC3A, TICAM1, KCNQ1, MALL, SCG3, ZG16, SQSTM1, PI4K2A, OPTN, COPB2, COPA, ENPEP, GGNBP2, TMED10, COPB1, FAM109A, PSEN1, KLC1, GABARAP, SNX3, ARHGAP21, …	3519	646	19662	1.513609886	4.93E-06	1.33E-07	1.14E-07
GOTERM_CC_DIRECT	GO:0016607~nuclear speck	72	1.936004302	6.38E-09	RBM25, DDX3X, DDX46, EIF4A3, AKAP8L, ADAR, PRPF19, PQBP1, DUSP11, PNN, PPP1CC, ALKBH5, SUMO1, SNRNP70, MAGOH, ARL6IP4, CIR1, CCNL2, CCNL1, PRKACA, SRRM2, THOC3, WBP11, THOC7, SRRM1, DDX39B, THRAP3, SARNP, PSME4, SRSF2, WAC, SRSF3, LUC7L3, MALAT1, RP9, SRSF5, PPIG, SRSF6, LUC7L2, RBM8A, YTHDC1, CTR9, SRSF1, CXXC1, U2AF1, RCHY1, HIF1A, PRPF8, TIMM50, BCLAF1, PABPN1, U2AF2, SPOP, EP400, SRSF10, CHTO…	3519	205	19662	1.962397854	6.84E-06	1.80E-07	1.54E-07
GOTERM_CC_DIRECT	GO:0005759~mitochondrial matrix	67	1.801559559	1.17E-08	ISCA1, ALAS1, ACAA2, H2-KE6, PARK7, ETFB, GLS, ALDH2, ACADL, C1QBP, LONP1, PDK3, PMPCB, HMGCS2, ME2, ACADM, HADH, ACADS, TSFM, GSTK1, GLRX5, LARS2, BDH1, CLPP, ETHE1, FDX1, PCCB, ACOT2, PPIF, SUCLG1, HAGH, DLD, DTYMK, ECHS1, OAT, SHMT2, AK3, AK4, HSPD1, ACAT1, HMGCL, NFS1, GRPEL1, ALDH1B1, BLOC1S1, OXCT1, PRDX1, GRPEL2, RPS3, ACSS1, MCL1, NDUFA9, TRAP1, FDPS, PDHA1, MDH2, GOT2, TIMM44, HSPE1, ACA…	3519	188	19662	1.991248118	1.25E-05	3.21E-07	2.76E-07
GOTERM_CC_DIRECT	GO:0005768~endosome	150	4.033342296	1.87E-08	IFITM3, APP, TFRC, PLEKHB2, PDCD6, UBE2D3, SPPL2A, GOLIM4, RAB43, SCAMP5, LAMP1, CDH1, LAMP2, VPS35, TRIM27, ATP6V1E1, ANKRD13A, SLC39A4, WLS, SH3GL1, ARRDC4, PRKCI, STX8, STX7, ATG9A, VPS33B, SLC11A2, ZFYVE21, CYBA, SCAMP1, SCAMP2, NISCH, DOPEY2, KCNQ1, CHMP4B, EZR, VPS25, SQSTM1, CFTR, VPS28, PI4K2A, OPTN, ARL8B, TSG101, FAM21, FAM109A, A230046K03RIK, PLD1, PRKCZ, SNX3, SNX1, RAP1A, SNX2, RAB11…	3519	544	19662	1.540638634	2.01E-05	5.01E-07	4.30E-07
GOTERM_CC_DIRECT	GO:0005741~mitochondrial outer membrane	57	1.532670073	2.80E-08	ATF2, MTCH2, DDX3X, CISD1, PEBP1, CISD2, PHB2, TOMM20, HK2, TOMM22, PPP1CC, AIFM1, TSPO, BOK, SH3GLB1, BNIP3L, CPT1A, SLC11A2, ACSL6, ACSL5, ACSL3, NME1, HADHB, QTRT1, HAX1, VDAC3, VDAC2, VDAC1, SLC25A4, PPP1R15A, TOMM40, MAOB, MAOA, MGST1, MFF, SAMM50, CYB5R3, MARC2, ASL, MCL1, VAT1, CYB5B, FIS1, PRNP, MTX1, BAD, BNIP3, RMDN3, SYNJ2BP, BRI3BP, MARCH5, TOMM70A, TOMM7, BAX, BCL2L2, TOMM5, TOMM6	3519	153	19662	2.081573977	3.01E-05	7.34E-07	6.29E-07
GOTERM_CC_DIRECT	GO:0030117~membrane coat	20	0.537778973	4.34E-08	COPB2, COPA, COPB1, CLTC, AP3D1, AP1B1, AP3B1, AP2B1, AP2A2, DNM1, COPZ1, AP1G2, AP1G1, CHMP1B, AP2S1, CHMP2A, CHMP4B, AP1S1, AP3S1, COPG1	3519	30	19662	3.724921853	4.66E-05	1.11E-06	9.51E-07
GOTERM_CC_DIRECT	GO:0031965~nuclear membrane	75	2.016671148	4.60E-08	CUEDC2, MRPS15, MRPS14, PHF20, PDCD6, TMEM97, YBX1, APEH, IPO5, AQP1, XPO1, CCND2, SUMO1, RB1CC1, NUP62, EPC1, PRKG2, TSPO, TRIM27, TNPO2, CLIC1, LBR, SLC16A3, TMPO, CERS4, NUP210, GSTO1, ANXA4, MRPS23, SHISA5, TMC6, RANGAP1, GTPBP4, GCHFR, CTDNEP1, DNAJC2, HAX1, NUP50, MRTO4, GAPDH, KPNB1, PAFAH1B1, CERS2, RETSAT, EI24, NDUFB4, MRPL19, PRICKLE2, RNF6, PSEN1, EGFR, CST3, PAK1, NLRP6, NUP85, MYO6,…	3519	226	19662	1.854219949	4.94E-05	1.15E-06	9.85E-07
GOTERM_CC_DIRECT	GO:0005765~lysosomal membrane	76	2.043560097	1.01E-07	IFITM3, HSP90AB1, SPPL2A, ECE1, LITAF, ATRAID, SPPL3, ANPEP, LAMP2, ANXA6, VPS35, ATP6V1E1, RAB2A, SLC36A1, ATP6V1G1, ANXA2, STARD3NL, SPHK2, STX8, GAA, VPS33B, STX7, SLC11A2, AP3B1, VAMP8, LMBRD1, TMEM8, DNAJC5, TMBIM1, ATP6V1B2, TMEM9, ATP6V0D1, PI4K2A, SIDT2, ARL8B, ATP6V1A, TMEM55B, CD63, ENPEP, TMEM63A, AHNAK, GNAI3, ABCB9, PSEN1, PLD1, DPP4, TRPM2, CLN3, BLOC1S1, GNA11, ATP6V1H, ATP6V1D, TS…	3519	234	19662	1.814705518	1.08E-04	2.46E-06	2.11E-06
GOTERM_CC_DIRECT	GO:0010494~cytoplasmic stress granule	22	0.59155687	1.27E-07	GRB7, DDX6, TIA1, MBNL1, DDX3X, PABPC4, DDX1, CIRBP, YBX1, LARP4B, PUM1, EIF2S1, PQBP1, PUM2, TIAL1, ZFP36, FAM195B, KHSRP, CAPRIN1, G3BP1, PABPC1, LSM14A	3519	37	19662	3.322227598	1.36E-04	3.03E-06	2.60E-06
GOTERM_CC_DIRECT	GO:0005758~mitochondrial intermembrane space	34	0.914224254	1.43E-07	DTYMK, STOML2, NDUFB7, SHMT2, COX17, AK2, CPOX, AK3, GLRX, DUSP18, PARK7, CHCHD2, AIFM1, BLOC1S1, CHCHD7, PDIA3, NDUFA8, TRAP1, PRELID1, CHCHD10, SUOX, TIMM8A1, GFER, SOD1, COX6B1, GOLPH3, HAX1, ARL2BP, CAT, CYCS, TXNIP, NDUFS1, CIAPIN1, MICU2	3519	75	19662	2.53294686	1.53E-04	3.34E-06	2.86E-06
GOTERM_CC_DIRECT	GO:0016363~nuclear matrix	40	1.075557946	2.08E-07	CEBPA, RNASEL, ANP32A, ATF6B, ZFP703, UHRF1, AKAP8L, CXXC1, SMC3, PHB2, PRKCZ, YY1, SCAF8, LMNA, CFL1, CHMP1A, HES1, SF3B1, RUNX1T1, ARFGEF1, NPM1, VDR, NONO, PRKCD, CAD, DNMT3A, KRT8, CASK, SRRM1, HNRNPM, PSMA6, SFPQ, KRT18, SNW1, PHF5A, DDX39B, TEP1, TRP53, MATR3, PPIG	3519	97	19662	2.304075373	2.23E-04	4.74E-06	4.06E-06
GOTERM_CC_DIRECT	GO:0016324~apical plasma membrane	97	2.608228018	2.50E-07	SLC46A1, AHCYL1, CD81, CIB1, SLC4A2, AQP1, SLCO2B1, ATP6V1E1, SLC39A4, PDIA3, ABCG8, ABCG5, PRKCI, SLC11A2, CYBA, LMO7, ATP1B1, CLDN4, EZR, ATP6V0D1, CFTR, ATP6V1A, IGSF5, ENPEP, STXBP2, SLC5A1, PLD1, PRKCZ, DPP4, SLC9A3R1, NPC1L1, KCNN4, PROM1, SLC19A1, ATP8B1, RAB27A, RAB27B, OCLN, SLC26A3, HSP90AB1, PTEN, SLC2A1, SLC2A2, SLC2A5, SLC22A18, ANXA6, PRKG2, MUC13, CTSB, AMN, HSP90AA1, ABCC2, DCXR, …	3519	328	19662	1.652366249	2.69E-04	5.60E-06	4.80E-06
GOTERM_CC_DIRECT	GO:0033290~eukaryotic 48S preinitiation complex	13	0.349556332	2.81E-07	EIF2S1, EIF3M, EIF3K, EIF3L, EIF3I, EIF3G, EIF3H, EIF3E, EIF3F, EIF3C, EIF3D, EIF3A, EIF3B	3519	15	19662	4.842398409	3.02E-04	6.14E-06	5.26E-06
GOTERM_CC_DIRECT	GO:0019013~viral nucleocapsid	16	0.430223178	2.86E-07	ZRSR1, HNRNPA3, HNRNPU, HNRNPR, U2AF1, HNRNPAB, HNRNPK, SNRPD2, HNRNPH1, U2AF2, SNRNP70, HNRNPA2B1, HNRNPD, SNRPA1, SNRPD3, SNRPC	3519	22	19662	4.063551112	3.07E-04	6.14E-06	5.26E-06
GOTERM_CC_DIRECT	GO:0005852~eukaryotic translation initiation factor 3 complex	13	0.349556332	9.40E-07	DDX3X, EIF3M, EIF3K, EIF3L, EIF3I, EIF3G, EIF3H, EIF3E, EIF3F, EIF3C, EIF3D, EIF3A, EIF3B	3519	16	19662	4.539748508	0.001008637	1.98E-05	1.70E-05
GOTERM_CC_DIRECT	GO:0043005~neuron projection	115	3.092229094	1.38E-06	APP, AHCYL2, PEBP1, CIB1, PARK7, NR3C1, AQP1, IGF1R, SCGN, RGS2, DPYSL2, KIF5B, STMN1, PRKACA, GLUL, RALBP1, CXADR, TPM3, S100A1, PRKCA, CSNK1D, ACTN4, NAIP5, ULK1, FKBP4, ATP6V0D1, PFN1, NAIP1, PI4K2A, ATF4, TPH1, PIK3R1, IQGAP1, PSEN1, KLC1, RTN4, TRPM2, RAP1A, UBB, DVL1, BPTF, FZD1, RAP1GAP2, HSPA8, ANKRD27, ARPC5, LSM4, NFKB1, QDPR, GNAO1, DLG1, DAB1, ARPC2, MYO5B, PPT1, PIN1, CALM3, CALM1, C…	3519	420	19662	1.529878618	0.001481817	2.85E-05	2.45E-05
GOTERM_CC_DIRECT	GO:0034709~methylosome	11	0.295778435	1.54E-06	PRMT5, SNRPD2, SNRPD1, PRMT1, CLNS1A, SNRPG, SNRPE, ERH, SNRPD3, SNRPF, SNRPB	3519	12	19662	5.121767548	0.001652844	3.09E-05	2.65E-05
GOTERM_CC_DIRECT	GO:0005635~nuclear envelope	54	1.452003227	1.56E-06	FAF1, CSE1L, ROGDI, ATRAID, LMNB2, SLC22A18, NUP62, UBXN4, CLIC1, LBR, TMPO, BNIP3L, RNF43, SEC13, PARP1, NUP210, DST, GPX4, SIGMAR1, SHISA5, RANGAP1, CTDNEP1, TMEM33, S100A6, CHMP4B, KPNB1, PAFAH1B1, AGPAT5, LRRC59, MGST3, ITPR1, TOR1AIP2, MGST2, ITPR3, PRKCZ, UACA, AGPAT3, RTN4, EBP, PGRMC2, TNKS2, LMNA, TPR, MAPK3, ABCF1, POLR2M, RRM1, UBE2I, CBX3, BNIP3, TOR1B, CHMP2A, BAX, RAN	3519	158	19662	1.909611836	0.001668308	3.09E-05	2.65E-05
GOTERM_CC_DIRECT	GO:0005777~peroxisome	47	1.263780586	1.81E-06	ABCD4, IDI1, ABCD3, MVK, MPV17L, HSD17B4, ACAA1A, MFF, ACNAT1, HMGCL, PRDX5, AKAP11, SCP2, MARC2, PMVK, ISOC1, NUDT19, DECR2, ACAD11, XDH, PEX16, FIS1, GSTK1, FDPS, PHYH, ACBD5, IDH1, GBF1, ECH1, IDH2, ACSL6, ACSL3, DHRS4, SOD1, FNDC5, MARF1, TMEM135, ACOX1, EHHADH, PEX6, CAT, PEX5, MVD, VIM, TKT, SLC27A2, CRAT	3519	131	19662	2.004633516	0.001936815	3.46E-05	2.97E-05
GOTERM_CC_DIRECT	GO:0005770~late endosome	47	1.263780586	1.81E-06	RAB9, CD63, ARF1, TSG101, SRC, SPPL2A, DERL1, PCSK9, CLCN3, CLN3, RAP1A, LAMP1, LAMP2, SDF4, MAPK1, VPS35, LDLR, ANKRD13A, MAPK3, CD74, HSPA8, MAP2K2, ANKRD27, EXOC8, KIDINS220, SLC31A1, STX8, STX7, ATG9A, VPS33B, RAB27A, 5330417C22RIK, IGF2R, BACE1, TMEM59, RNF128, RAB14, KCNQ1, CHMP2B, NBR1, VPS41, LAMTOR2, PIK3C3, TMEM9, SQSTM1, LAMTOR3, LGMN	3519	131	19662	2.004633516	0.001936815	3.46E-05	2.97E-05
GOTERM_CC_DIRECT	GO:0005802~trans-Golgi network	55	1.478892175	2.37E-06	SNAP25, ARF1, CLTB, DPY30, GCC2, FNBP1L, PCLO, AP1G2, CDH1, AP1G1, MYO18A, AP1S1, AP3S1, RAC1, WLS, PLEKHJ1, STX8, ATG9A, GOLPH3L, AP1B1, AP3B1, SCAMP1, DNM2, BACE1, DOPEY2, TRAPPC6A, TRAPPC6B, LAP3, CHST4, OPTN, CHST2, STX16, FAM109A, FURIN, CLN3, PCSK1N, TGOLN1, PACSIN2, RAB6A, ATP9A, AP1M2, ARFGEF1, GBF1, AP3D1, AP2B1, 5330417C22RIK, IGF2R, RAB11A, PLEKHA8, RAB10, GOLPH3, RAB14, CPD, NUCB1, PAM	3519	164	19662	1.873817395	0.002542398	4.47E-05	3.83E-05
GOTERM_CC_DIRECT	GO:0022624~proteasome accessory complex	13	0.349556332	2.67E-06	PSMD12, PSMD14, PSMD8, PSMD6, PSMC5, PSMC6, PSMC3, PSMD4, PSMC4, PSMD2, PSMC1, PSMD3, PSMD1	3519	17	19662	4.272704478	0.002864541	4.95E-05	4.24E-05
GOTERM_CC_DIRECT	GO:0005761~mitochondrial ribosome	16	0.430223178	3.18E-06	GADD45GIP1, MRPS15, NDUFA7, MRPS24, MRPL19, MRPS12, MRPL38, MRPL28, MRPL37, MRPL12, MRPL23, MRPL13, MRPL30, MRPL20, MRPL51, CHCHD1	3519	25	19662	3.575924979	0.003406704	5.78E-05	4.96E-05
GOTERM_CC_DIRECT	GO:0036464~cytoplasmic ribonucleoprotein granule	17	0.457112127	3.64E-06	DDX3X, ROCK2, DHX9, RPS6, RPLP0, HNRNPU, IQGAP1, ACTB, RPL6, RPS4X, CDC42, TUBB5, TUBA1A, NCL, RAC1, PABPC1, RPL28	3519	28	19662	3.392339545	0.003894212	6.50E-05	5.58E-05
GOTERM_CC_DIRECT	GO:0005762~mitochondrial large ribosomal subunit	20	0.537778973	3.88E-06	MRPL19, MRPL27, MRPL28, MPV17L2, MRPL36, MRPL15, MRPL34, MRPL12, MRPL23, MRPL13, MRPL43, MRPL10, MRPL11, MRPL33, MRPL52, MRPL3, MRPL20, MRPL2, MRPL1, MRPL51	3519	37	19662	3.020206908	0.004149647	6.82E-05	5.84E-05
GOTERM_CC_DIRECT	GO:0016282~eukaryotic 43S preinitiation complex	12	0.322667384	3.97E-06	EIF3M, EIF3K, EIF3L, EIF3I, EIF3G, EIF3H, EIF3E, EIF3F, EIF3C, EIF3D, EIF3A, EIF3B	3519	15	19662	4.469906223	0.004255329	6.88E-05	5.90E-05
GOTERM_CC_DIRECT	GO:0015629~actin cytoskeleton	63	1.694003764	5.12E-06	SNAP25, CLIC5, ONECUT2, ARPC1B, ARPC1A, ARPC5L, FHL2, ESPN, ACTG1, SEPT9, BAIAP2L2, CSRP1, CDH1, CFL1, PGM2, SLC16A3, NCOA5, DST, ACTN4, MTSS1, HAX1, CDC42EP4, SPECC1L, MYH9, LCP1, ALDOA, EZR, CRK, DBN1, STOML2, AHNAK, TWF1, TARS, IQGAP1, GABARAP, CORO1B, FAM129B, CNN3, CORO1C, LIMA1, PSMB3, CTNNA1, ABL2, PDLIM5, APOB, IVNS1ABP, GSN, JUP, KLHL2, DSTN, ARPC4, ARPC5, CORO2A, MSRA, H1F0, MLPH, ARPC2…	3519	201	19662	1.751269229	0.005479943	8.72E-05	7.48E-05
GOTERM_CC_DIRECT	GO:0008021~synaptic vesicle	44	1.18311374	8.88E-06	RAB3B, SNAP25, RAB3C, DDC, SYPL, PTPRN, SLC40A1, PEBP1, DBI, STON2, MFF, CLCN3, SCAMP5, CLN3, SYNGR2, LAMP1, STX3, RABAC1, SLC18A2, RAB8A, VTI1B, HSPA8, ATP6V1G1, MME, TRAPPC4, ANXA5, SYN3, SCAMP1, SYN2, DNM1, RAB11B, COPS4, COPS5, SYT11, DNAJC5, PPT1, VDAC3, VDAC2, VDAC1, HAP1, ATP6V0D1, RAB5A, TPRGL, PICALM	3519	126	19662	1.951149542	0.009484982	1.49E-04	1.28E-04
GOTERM_CC_DIRECT	GO:0005689~U12-type spliceosomal complex	16	0.430223178	1.18E-05	SF3B4, SF3B5, SF3B2, SF3B3, YBX1, LSM7, PHF5A, SNRPD2, SNRPD1, SNRPG, DHX15, SNRPE, SNRPD3, SNRPF, SF3B1, SNRPB	3519	27	19662	3.311041647	0.012552694	1.94E-04	1.67E-04
GOTERM_CC_DIRECT	GO:0030027~lamellipodium	53	1.425114278	1.22E-05	ITGB1, SNAP25, CTNND1, INPPL1, BRK1, CIB1, WASL, MYLK, CAPZB, CDH1, MCF2L, CFL1, DAG1, RAC1, ACTR3, DBNL, NME2, DGKZ, NRBP1, RHOA, DNM2, HAX1, CTTN, DBN1, ROCK1, STXBP2, PXN, IQGAP2, PLD1, CORO1B, CORO1C, DPP4, PAK1, SNX1, SNX2, CTNNA1, PTK2B, ABL2, STX3, VASP, GSN, MYO10, KLHL2, ARPC5, PARVB, VIL1, APC, ARPC3, ABI1, FAT1, CTNNB1, PKN2, BCAR1	3519	164	19662	1.805678581	0.012989156	1.96E-04	1.68E-04
GOTERM_CC_DIRECT	GO:0031252~cell leading edge	25	0.672223716	1.22E-05	ARF1, LDB1, PXN, ARHGAP1, WASL, IQGAP1, PRKCZ, CORO1B, SLK, CFL1, ACTR3, PRKCI, GBF1, YWHAZ, BSPRY, ARPC2, MYO1A, JMY, ABI1, FAT1, MYH9, VIM, SSX2IP, PHLDB2, PAFAH1B1	3519	56	19662	2.494367312	0.013025135	1.96E-04	1.68E-04
GOTERM_CC_DIRECT	GO:0031012~extracellular matrix	83	2.231782737	1.37E-05	LGALS3BP, ARF4, EIF4A1, SERPINE1, CLTC, HNRNPU, RPL9, TOMM20, ACTG1, RPS14, RPS17, TUBB5, RPS16, DMBT1, RPS19, RPS18, CFL1, RAC1, RPS11, RPS10, CTSD, RPS13, RAB8A, TGM2, DSP, CCT2, HSP90AA1, MMP7, RPS7, RPS5, RPL23, RPL22, RPSA, HADHA, PLSCR1, SFPQ, MYL6, PKM, CANX, MYH9, RPL27, ZG16, MFGE8, SLC25A5, GAPDH, PLEC, DDX5, RPL12, RPN1, ATP5A1, RPL11, FBLN1, ATP5O, FBLN2, THBS1, HSP90B1, HSPD1, ATP5B,…	3519	294	19662	1.577390376	0.014606752	2.16E-04	1.86E-04
GOTERM_CC_DIRECT	GO:0031966~mitochondrial membrane	37	0.9948911	1.58E-05	NDUFA13, COX16, NDUFB6, COX4I1, TAZ, RNF5, ATP5B, ACADL, UCP2, UQCRFS1, COX14, ACADM, BAK1, ACAD11, ACADS, BOK, NDUFA9, NDUFA6, 1600014C10RIK, BNIP3, NDUFA2, NDUFA1, SORD, NME2, PRKCA, DNM1, DNM2, OXA1L, MFSD7B, FKBP8, OGDH, NDUFS3, BAX, TMBIM6, SLC25A10, BCL2L2, COX20	3519	101	19662	2.046862998	0.016780505	2.45E-04	2.10E-04
GOTERM_CC_DIRECT	GO:0005764~lysosome	91	2.446894326	1.60E-05	RAB9, IFITM3, CPQ, HEXB, CTSZ, HEXA, SPPL2A, PCSK9, TMEM97, IFI30, LITAF, LAMP1, CTSL, LAMP2, ACP5, IDS, CTSF, CAPN1, CTSD, CTSB, SLC36A1, CCDC115, SPHK2, GAA, VPS33B, STX7, VAMP8, LMBRD1, NPC2, KCNQ1, TMBIM1, CAT, RRAGD, PLBD1, HAP1, ALDOB, TMEM9, SQSTM1, PCYOX1, SIDT2, ARL8B, TMEM55B, CD63, ASAH1, TMEM63A, SRC, PON2, ABCB9, GNS, GABARAP, CST3, TRPM2, CLN3, BLOC1S1, PSAP, LDLR, TSPAN1, VTI1B, CT…	3519	331	19662	1.536108257	0.016995712	2.45E-04	2.10E-04
GOTERM_CC_DIRECT	GO:0033116~endoplasmic reticulum-Golgi intermediate compartment membrane	20	0.537778973	1.66E-05	RAB2A, BCAP31, TMED9, TMED10, STX17, KDELR1, SLC35C2, SURF4, SPPL3, YIF1A, TM6SF2, VMP1, LMAN1, NAT8, VMA21, TMED3, TMED2, STX5A, ERGIC3, ERGIC1	3519	40	19662	2.79369139	0.017668865	2.51E-04	2.15E-04
GOTERM_CC_DIRECT	GO:0005763~mitochondrial small ribosomal subunit	16	0.430223178	2.12E-05	MRPS17, MRPS28, MRPS26, MRPS15, MRPS16, MRPS24, MRPS14, MRPS23, MRPS12, MRPS31, MRPS18B, MRPS21, MRPS7, MRPS5, MRPL42, MRPS9	3519	28	19662	3.19279016	0.022449857	3.15E-04	2.70E-04
GOTERM_CC_DIRECT	GO:0000276~mitochondrial proton-transporting ATP synthase complex, coupling factor F(o)	10	0.268889486	2.43E-05	ATP5K, ATP5J, ATP5G3, ATP5H, ATP5O, ATP5G2, ATP5F1, ATP5G1, ATP5L, ATP5J2	3519	12	19662	4.656152316	0.025703034	3.57E-04	3.06E-04
GOTERM_CC_DIRECT	GO:0031902~late endosome membrane	33	0.887335305	2.90E-05	IFITM3, TMEM55B, CD63, TSG101, GOSR2, SPPL2A, PLD1, CLCN3, CHMP1B, LAMP2, ANXA6, MVB12A, VTI1B, H2-EB1, ANXA2, STARD3NL, STX8, STX7, ATG9A, SLC11A2, VPS33B, 5330417C22RIK, VAMP8, TMEM59, CHMP2B, VPS41, CHMP2A, CHMP4B, TMEM9, LAMTOR1, CHMP6, VPS28, ARL8B	3519	88	19662	2.095268542	0.030595185	4.20E-04	3.60E-04
GOTERM_CC_DIRECT	GO:0005686~U2 snRNP	13	0.349556332	3.19E-05	SF3B5, SF3A1, SF3B2, PHF5A, SNRPD2, SNRPD1, SNRPG, SNRPE, SNRPA1, SNRPB2, SNRPD3, SF3B1, SNRPB	3519	20	19662	3.631798806	0.033603323	4.56E-04	3.91E-04
GOTERM_CC_DIRECT	GO:0005750~mitochondrial respiratory chain complex III	9	0.242000538	3.32E-05	UQCRB, UQCRQ, UQCRC1, UQCRFS1, PMPCB, UQCR10, UQCRC2, CYC1, UQCRH	3519	10	19662	5.028644501	0.03504644	4.60E-04	3.95E-04
GOTERM_CC_DIRECT	GO:0008250~oligosaccharyltransferase complex	9	0.242000538	3.32E-05	KRTCAP2, RPN2, DAD1, OSTC, RPN1, STT3A, MAGT1, STT3B, DDOST	3519	10	19662	5.028644501	0.03504644	4.60E-04	3.95E-04
GOTERM_CC_DIRECT	GO:0055037~recycling endosome	40	1.075557946	3.35E-05	ITGB1, TFRC, REP15, FAM109A, RAB11FIP1, TUBA1A, AP1G1, MICALL2, ATP9A, RAB8A, PLEKHJ1, VTI1B, RAB4A, RAB4B, SLC31A1, STX8, STX7, ATG9A, SLC11A2, VPS33B, COMMD1, 2610528J11RIK, RAB11A, RAB11B, NISCH, VAMP8, RAB10, FCHSD2, RABEP1, RAB14, SYT11, MYO5B, RAB17, KCNK1, RAB5A, CFTR, OPTN, RAN, ARF6, VAMP3	3519	116	19662	1.926683717	0.03525935	4.60E-04	3.95E-04
GOTERM_CC_DIRECT	GO:0043025~neuronal cell body	133	3.576230169	3.74E-05	TXN1, EIF4A3, PEBP1, CIB1, IGF1R, TXN2, PYCARD, GOLGA2, ALCAM, LAMP1, DPYSL2, KHSRP, GTF2I, RAB2A, CYBA, PRKCA, RPSA, HCFC1, OLFM1, NAIP5, PARD3, MAP1B, AKAP9, ULK1, ADNP, FKBP4, NAIP1, PI4K2A, DNMT1, RBM8A, ITPR1, CACNA1A, ITPR3, SLC1A4, PSEN1, CPLX2, SEZ6L2, KLC1, CPLX1, RAP1GAP, RTN4, CNN3, TRPM2, UBB, GRK4, MYO6, DVL1, MBP, ASL, TAC1, KCNN4, APOB, SCN3A, SLC38A2, TRPM4, VTI1B, HSPA8, SRD5A1, …	3519	534	19662	1.391614063	0.039337618	5.08E-04	4.36E-04
GOTERM_CC_DIRECT	GO:0071541~eukaryotic translation initiation factor 3 complex, eIF3m	8	0.215111589	3.94E-05	EIF3M, EIF3I, EIF3H, EIF3F, EIF3C, EIF3D, EIF3A, EIF3B	3519	8	19662	5.587382779	0.041426386	5.29E-04	4.53E-04
GOTERM_CC_DIRECT	GO:0045121~membrane raft	74	1.9897822	4.11E-05	ITGB1, SNAP25, APP, GSK3B, SLC2A1, PARK7, LAMP2, BSG, EFHD2, DAG1, PRSS8, CTSD, CXADR, ANXA2, UNC5A, PLLP, PRKCA, RGMB, TGFBR1, TNFRSF1A, BACE1, PLSCR1, KCNQ1, MALL, MYADM, VDAC1, EZR, SIS, H2-D1, PI4K2A, STOML2, AHNAK, KCNE3, SDC4, ITLN1, ITPR1, GNAI3, FURIN, ADCY1, ATP1A1, IQGAP1, PSEN1, PRKCZ, DLL1, EGFR, ADCY6, HSPD1, GNAI2, DPP4, SDCBP, SLC9A3R1, CLN3, ERBB2, PGK1, PTK2B, MAL2, CSK, STAT6, K…	3519	262	19662	1.578115747	0.043091705	5.41E-04	4.64E-04
GOTERM_CC_DIRECT	GO:0042589~zymogen granule membrane	11	0.295778435	4.14E-05	PNLIPRP2, TMED10, DMBT1, KCNQ1, STXBP2, TMED2, RAB27B, STX3, ZG16, SCAMP1, RAB5A	3519	15	19662	4.097414038	0.043404401	5.41E-04	4.64E-04
GOTERM_CC_DIRECT	GO:0042645~mitochondrial nucleoid	21	0.564667921	4.99E-05	HSPA9, LRRC59, ACADVL, POLDIP2, SHMT2, SOD2, HSD17B10, ATAD3A, LRPPRC, TUFM, HADHB, ATP5B, HADHA, CPS1, LONP1, TFAM, VDAC2, VDAC1, SSBP1, 1110008L16RIK, SLC25A5	3519	46	19662	2.550761704	0.052161976	6.45E-04	5.53E-04
GOTERM_CC_DIRECT	GO:0015934~large ribosomal subunit	12	0.322667384	5.44E-05	RPL4, RBM3, MRPL30, NPM1, MRPL2, MRPL1, RPL27A, RPL13A, MRPL15, RPL8, RPL10A, RPL17	3519	18	19662	3.724921853	0.056741342	6.95E-04	5.96E-04
GOTERM_CC_DIRECT	GO:0005902~microvillus	29	0.779779511	6.84E-05	FOXA1, ATP6V1A, LYZ1, USH1C, PDGFA, IQGAP2, ESPN, PTPRH, SLC9A3R1, CTSL, MYO6, ERBB2, ATP6V1E1, PROM1, CBR1, DCXR, STARD10, MYO7B, VIL1, IFT20, FABP2, DLG1, MYO1A, NEDD4, ATP6V1B2, ANKS4B, EZR, CFTR, SLC27A4	3519	76	19662	2.132027639	0.070742566	8.63E-04	7.40E-04
GOTERM_CC_DIRECT	GO:0005769~early endosome	65	1.747781662	7.05E-05	PCSK9, ECE1, HMGB1, CHMP1A, VPS35, WLS, PLEKHJ1, ARRDC4, MAP2K2, DBNL, ANXA2, STX8, STX7, SLC11A2, COMMD1, NISCH, VAMP8, PTP4A2, RABEP1, KCNQ1, ATP6V0D1, CFTR, VPS28, ARF6, TSG101, ATF6B, USP10, FAM21, DERL1, FAM109A, FURIN, PHB, A230046K03RIK, CLCN3, RAP1GAP, FGD2, HSPD1, SNX3, PRDX3, NEURL1B, CLN3, SNX1, RAP1A, BLOC1S1, TMEM127, PACSIN2, MAPK1, LDLR, ATP9A, MAPK3, TBC1D16, ANKRD27, SORT1, 26105…	3519	226	19662	1.606990622	0.072834611	8.79E-04	7.54E-04
GOTERM_CC_DIRECT	GO:0005885~Arp2/3 protein complex	9	0.242000538	1.03E-04	ACTR3, ACTR2, ARPC2, ARPC3, ARPC1B, ARPC1A, ARPC5L, ARPC4, ARPC5	3519	11	19662	4.571495001	0.104296016	0.001265973	0.001085457
GOTERM_CC_DIRECT	GO:0005685~U1 snRNP	12	0.322667384	1.08E-04	SNRPD2, SNRPD1, SNRNP70, SNRPG, LUC7L3, SNRPE, SNRPD3, SNRPF, SNRPC, LUC7L2, SNRPA, SNRPB	3519	19	19662	3.528873334	0.10976462	0.001321171	0.001132784
GOTERM_CC_DIRECT	GO:0000785~chromatin	41	1.102446894	1.14E-04	ANKRD17, KDM3A, MAGED1, PPP1R10, HDAC1, AKAP8L, NUCKS1, ARRB1, PARK7, SMC3, NIPBL, HMGN5, CCND2, TRIM28, RAD21, EP300, HES1, TNRC18, HMGN2, HMGN3, SF3B1, HMGN1, TMPO, MBD3, UBE2B, H2AFY, CBX3, PLK1, H2AFX, MBD2, RPA2, KLF4, SFPQ, SNW1, CDK4, NEDD4, TRP53, HNRNPA2B1, RAN, MCM2, NFE2L2	3519	126	19662	1.818116619	0.114855319	0.001370755	0.001175298
GOTERM_CC_DIRECT	GO:0005856~cytoskeleton	247	6.641570315	1.35E-04	ARPC5L, FNBP1L, ACTB, NUBP1, MYLK, GOLGA2, PNP, HERC2, RASSF3, PPP4R2, DPYSL2, STMN1, DAG1, KIF21A, CEP97, CDK5RAP3, GABARAPL1, ACTN1, MYO7B, CSNK1D, EML4, RNF128, PARD3, MAP1B, CLNS1A, AKAP9, MAP1A, JTB, PFN1, EZR, ATF5, ATF4, FLII, TWF1, GABARAP, NUP85, MICAL1, MAP7, SPTBN1, VASP, JUP, RCC2, PLK1, RASSF7, TRIP4, RMDN3, PARVB, ICK, FERMT1, ARL2BP, CEP57, CLIC5, SPEF1, ARPC1B, ARPC1A, CETN3, HEPA…	3519	1113	19662	1.239967247	0.134947003	0.001610608	0.00138095
GOTERM_CC_DIRECT	GO:0005832~chaperonin-containing T-complex	8	0.215111589	1.50E-04	CCT6A, CCT3, CCT2, TCP1, CCT8, CCT7, CCT5, CCT4	3519	9	19662	4.96656247	0.148475282	0.001766096	0.001514267
GOTERM_CC_DIRECT	GO:0001726~ruffle	33	0.887335305	1.57E-04	ROCK1, ARHGAP1, IQGAP1, FGD2, SLC9A3R1, PAK1, MYO6, INPP5J, EPS8L2, S100A11, SNX5, SH2B1, GSN, DBNL, ANXA2, MYO10, ACTN1, NME2, COBL, KLHL2, VIL1, CTTN, GNAS, MYADM, S100A6, ATP6V1B2, MYH9, LCP1, EZR, RAB5A, BCAR1, ARF6, GAS7	3519	95	19662	1.940880334	0.155215568	0.001833267	0.00157186
GOTERM_CC_DIRECT	GO:0005911~cell-cell junction	58	1.559559021	1.63E-04	ITGB1, APP, CTNND1, SLC2A1, SLC2A2, PTPRK, F11R, LIMD1, MYLK, PNN, CDH1, CFL1, DAG1, AKT1, ACTR3, DSP, MAP2K2, CXADR, ANXA2, ACTN1, PRKCD, KRT8, CASK, ACTN4, CEACAM1, PARD3, CDC42EP4, KIT, MYADM, PKP4, GM1123, DBN1, CDCA3, AHNAK, TWF1, PIK3R1, IQGAP1, SLC5A1, ADD3, PRKCZ, RAP1B, CDC42, PAK1, MICALL2, PACSIN2, CTNNA1, CSK, STX3, JUP, PPP1CA, RAB10, DLG1, OCLN, CAPZA1, FAT1, CTNNB1, EPPK1, TJP2	3519	201	19662	1.612279608	0.160804576	0.001884918	0.001616146
GOTERM_CC_DIRECT	GO:0005790~smooth endoplasmic reticulum	15	0.40333423	1.74E-04	PDIA3, APP, HSPA5, SRI, PSEN1, PDIA6, GABARAP, HSP90B1, MYO1D, DNAJC3, PRDX4, CANX, HYOU1, CALR, PPIB	3519	29	19662	2.890025575	0.170211811	0.001984772	0.001701762
GOTERM_CC_DIRECT	GO:0030134~ER to Golgi transport vesicle	13	0.349556332	2.01E-04	APP, SEC23A, STX17, YIPF5, DDHD2, PCSK9, TEX261, IER3IP1, YIF1A, GOLGA2, LMAN1, LMAN2, SEC31A	3519	23	19662	3.158085919	0.193670734	0.0022657	0.001942632
GOTERM_CC_DIRECT	GO:0045263~proton-transporting ATP synthase complex, coupling factor F(o)	9	0.242000538	2.59E-04	ATP5K, ATP5J, ATP5G3, ATP5H, ATP5G2, ATP5F1, ATP5G1, ATP5L, ATP5J2	3519	12	19662	4.190537084	0.242988934	0.002899389	0.002485962
GOTERM_CC_DIRECT	GO:0005811~lipid particle	25	0.672223716	2.77E-04	VCP, HSD17B13, PRPF19, HSD17B11, RAP1B, LIPE, CYB5R3, IRAK1, BCAP31, TRAP1, DGAT2, ANXA2, HSPA4, SIGMAR1, ACSL3, EHD1, TMEM135, CES1D, CES1F, ATG2A, PLIN3, PLIN2, GAPDH, RAB3GAP1, PNPLA2	3519	66	19662	2.116432871	0.257385494	0.003067391	0.002630009
GOTERM_CC_DIRECT	GO:0031526~brush border membrane	26	0.699112665	2.88E-04	SLC46A1, B4GALT1, HSP90AB1, MTTP, ITLN1, SLC2A2, SLC5A1, AQP1, GNA13, SLC9A3R1, NPC1L1, ABCB1A, SLC19A1, AMN, HSP90AA1, SLC6A19, ABCC2, ATP8B1, SLC11A2, CEACAM1, SLC7A9, CDHR2, CDHR5, KCNK1, SLC26A3, SLC27A4	3519	70	19662	2.075313604	0.266170214	0.003157485	0.002707257
GOTERM_CC_DIRECT	GO:0044297~cell body	34	0.914224254	2.94E-04	GSK3B, USP33, PARK7, COMT, GABARAP, GNAI2, TUBB5, PTK2B, CCT8, CCT7, GLUL, SLC18A2, CCT5, CCT4, BPTF, CCT3, CCT2, GABARAPL1, CXADR, GSTO1, RPS6, ATP6AP2, CACYBP, APOA1BP, GNAO1, CCT6A, SYT11, GNAQ, GNB2, TCP1, GNB1, VIM, EZR, RPL28	3519	102	19662	1.862460926	0.270739039	0.003188659	0.002733985
GOTERM_CC_DIRECT	GO:0005622~intracellular	339	9.11535359	2.99E-04	RPL5, RPL3, RPL32, RPL31, PITPNB, PITPNA, ARAF, GCC2, RPL8, RPL9, RPL6, MILR1, RPS17, EFR3A, GOLGA4, PNP, RNF114, RPS19, TRIM28, RPS18, RPS6KA1, STMN1, RPL36, TRIM25, RPL38, TRIM27, LGALS9, RPS11, RPL39, TNS3, PDK2, RPS13, GABARAPL2, GSTK1, GABARAPL1, SMARCC1, ATP6V1G1, PRKCI, WSB1, RPL21, IMP3, ACTN1, PRKCD, RPL22, MRPS18B, ACTN4, GTPBP1, SYTL2, PARD3, ZC3H11A, DDIT4, A630089N07RIK, LAP3, EZR, U…	3519	1599	19662	1.184567081	0.274666838	0.003210761	0.002752936
GOTERM_CC_DIRECT	GO:0001725~stress fiber	25	0.672223716	3.60E-04	PXN, FHL3, MYL12A, ACTB, CORO1B, MYLK, MYL12B, SEPT9, LIMA1, MICALL2, MYH14, FLNB, DST, ANXA2, TPM4, TPM3, ACTN1, TPM1, KLHL2, CYBA, ACTN4, MLPH, ZYX, MYH9, LCP1	3519	67	19662	2.084844321	0.320141829	0.003799327	0.003257578
GOTERM_CC_DIRECT	GO:0005801~cis-Golgi network	18	0.484001076	3.61E-04	TMED10, UBXN2A, KDELR1, SLC35C2, LIMK2, GBF1, PIK3R1, IFT20, GOLGA2, FAM134B, TRAPPC6A, SCFD1, MAN2A1, TRAPPC6B, GOLGB1, AKAP9, NUCB1, KDELR2	3519	41	19662	2.452997318	0.321317175	0.003799327	0.003257578
GOTERM_CC_DIRECT	GO:0016323~basolateral plasma membrane	57	1.532670073	4.00E-04	DDR1, B4GALT1, HSP90AB1, TFRC, SLC2A1, SLC40A1, SLC2A2, ARRB1, SLC4A2, SLC4A4, SLC8A1, AQP1, HEPH, CDH1, DAG1, SLC39A5, CAR9, DSP, ABCC3, HSP90AA1, CXADR, ANXA2, ITGA3, CASK, ATP1B1, TGFBR1, VAMP8, KCNQ1, CLDN7, EZR, SLC29A1, CDH17, NAIP1, CD44, CFTR, RAPGEF4, MTTP, ATP1A1, EGFR, EPCAM, ERBB2, MAP7, KCNN4, LDLR, SLC19A1, SLC12A2, SLC14A1, S100G, ST14, SLC16A10, ATP2B1, SLC4A7, MYO1D, DLG1, MYO1A,…	3519	203	19662	1.568871027	0.348750755	0.004162885	0.003569296
GOTERM_CC_DIRECT	GO:0044754~autolysosome	8	0.215111589	4.22E-04	MAP1LC3B, FTL1, LAMP1, FTH1, LAMP2, NCOA4, PIK3C3, SQSTM1	3519	10	19662	4.469906223	0.364008545	0.004309283	0.003694819
GOTERM_CC_DIRECT	GO:0005687~U4 snRNP	8	0.215111589	4.22E-04	SNRPD2, DDX39B, SNRPD1, SNRPG, SNRPE, SNRPD3, SNRPF, SNRPB	3519	10	19662	4.469906223	0.364008545	0.004309283	0.003694819
GOTERM_CC_DIRECT	GO:0005788~endoplasmic reticulum lumen	34	0.914224254	4.37E-04	PCSK1, LYZ1, PCSK9, FURIN, PCSK5, CLN6, HSP90B1, SEP15, ERLEC1, OS9, UGGT1, SIL1, WNT3, TXNDC5, PDIA3, BCHE, TOR3A, SDF2L1, PTPRN2, HSPA5, GBF1, TOR1B, PDIA6, PDIA5, DNAJC3, ERP44, MINPP1, CES1D, DNAJC10, HYOU1, P4HB, CALR, PPIB, SLC27A2	3519	104	19662	1.82664437	0.374636401	0.004427541	0.003796214
GOTERM_CC_DIRECT	GO:0071011~precatalytic spliceosome	14	0.376445281	4.79E-04	SF3B5, PRPF38B, SF3B2, LSM2, SON, PHF5A, SNRPD2, NHP2L1, SNRPD1, SNRNP70, SNRPG, SNRPE, SNRPD3, BCAS2	3519	28	19662	2.79369139	0.401868756	0.004802075	0.004117343
GOTERM_CC_DIRECT	GO:0005778~peroxisomal membrane	21	0.564667921	5.02E-04	PEX16, ARF1, ACBD5, ABCD3, MAP2K2, MPV17L, ACSL6, MGST1, HSD17B4, ACSL3, HMGCR, DHRS4, ALDH3A2, FNDC5, ACOX1, IMPDH2, PEX6, CAT, PEX5, DECR2, SLC27A2	3519	53	19662	2.213868648	0.416435847	0.004985794	0.004274865
GOTERM_CC_DIRECT	GO:0008540~proteasome regulatory particle, base subcomplex	9	0.242000538	5.68E-04	PSMD9, PSMC5, PSMC6, PSMD4, PSMC3, PSMC4, PSMD2, PSMC1, PSMD1	3519	13	19662	3.868188078	0.456698168	0.005595567	0.004797691
GOTERM_CC_DIRECT	GO:0071004~U2-type prespliceosome	10	0.268889486	6.31E-04	SF3A1, LSM7, U2AF2, SNRNP70, SNRPG, LUC7L3, SNRPC, SF3B1, LUC7L2, SNRPB	3519	16	19662	3.492114237	0.491732222	0.006108309	0.00523732
GOTERM_CC_DIRECT	GO:0070971~endoplasmic reticulum exit site	11	0.295778435	6.32E-04	PDCD6IP, PDCD6, H2-K1, YIPF5, H2-Q4, PREB, MIA3, APOB, H2-Q1, H2-D1, SEC31A	3519	19	19662	3.234800556	0.492488863	0.006108309	0.00523732
GOTERM_CC_DIRECT	GO:0055038~recycling endosome membrane	18	0.484001076	6.99E-04	PIGR, PLEKHB2, TFRC, SCAMP1, NDRG1, RAB11A, SCAMP2, RAB11B, SCAMP5, EHD1, RAB10, PACSIN2, RAB17, LDLR, RAB8A, SLC39A4, ARF6, BOK	3519	43	19662	2.338904419	0.527915376	0.006699416	0.00574414
GOTERM_CC_DIRECT	GO:0045177~apical part of cell	36	0.968002151	7.09E-04	IFITM3, REG3B, APP, ENPEP, USH1C, MGST1, PEBP1, ITPR3, MYL12B, AQP1, CDC42, SLC9A3R1, CDH1, CTSL, MYO6, INSC, ABCB1A, LDLR, ATP6V1C1, PRKCI, AMN, ABCG5, USP9X, HOMER2, SLC11A2, SHROOM3, PRKCA, ATP2B1, MYO1B, P2RX4, DAB1, PARD3, CTNNB1, REEP6, EZR, LGMN	3519	115	19662	1.74909374	0.532620385	0.006728708	0.005769255
GOTERM_CC_DIRECT	GO:0000932~cytoplasmic mRNA processing body	26	0.699112665	7.51E-04	DDX6, LIMD1, ZFP36L1, ZFP36, BTBD1, BTBD2, POLR2G, LSM1, PUM1, LSM4, RC3H2, PNRC2, LSM2, PSMA6, MOV10, PSMA4, LSM6, PSMC3, PSMA2, CNOT1, CAPRIN1, TOP1, SQSTM1, LSM14A, TNRC6A, TNRC6B	3519	74	19662	1.96313449	0.553318425	0.007066726	0.006059075
GOTERM_CC_DIRECT	GO:0030141~secretory granule	35	0.941113202	8.81E-04	RAB3B, SYPL, PTPRN, LYZ1, STXBP2, ECE1, CLCN3, THBS1, PCSK5, AP2A2, HSPD1, CDC42, PCSK1N, CTSL, RESP18, STX3, CHGB, CHGA, PTPRN2, ANG4, ACTN1, PLA2G2A, RAB27A, RAB27B, VEGFA, SOD1, VAMP8, MYO5C, TFF3, SCG5, CPE, GARS, PAM, LTF, VAMP3	3519	112	19662	1.746057118	0.611472155	0.008217166	0.007045473
GOTERM_CC_DIRECT	GO:0032587~ruffle membrane	27	0.726001613	9.28E-04	ITGB1, ARF4, SRC, TWF1, CIB1, FGD2, PAK1, MYO6, CFL1, PACSIN2, RPS3, EPS8L2, RAC1, HSP90AA1, PLEKHA1, TPM1, HIP1R, RHOA, NME1, DNM2, EEF1A1, FERMT1, APC, CDC37, SPRY2, LCP1, EZR	3519	79	19662	1.909611836	0.630832758	0.008567565	0.007345909
GOTERM_CC_DIRECT	GO:0034715~pICln-Sm protein complex	6	0.161333692	9.34E-04	SNRPD2, SNRPD1, CLNS1A, SNRPE, SNRPD3, SNRPF	3519	6	19662	5.587382779	0.633176206	0.008567565	0.007345909
GOTERM_CC_DIRECT	GO:0036513~Derlin-1 retrotranslocation complex	8	0.215111589	9.80E-04	VCP, AMFR, SEL1L, DERL1, H13, SVIP, RNF5, VIMP	3519	11	19662	4.063551112	0.650788221	0.008911535	0.007640831
GOTERM_CC_DIRECT	GO:0030496~midbody	39	1.048668997	0.001010422	RALA, TXNDC9, GDI1, ARL3, DCTN3, CTNND1, HEPACAM2, GNAI3, SLC2A1, KEAP1, IQGAP1, HSP90B1, GNAI2, CDC42, FLCN, PPP1CC, SH3GLB1, ANXA2, HSPA5, RCC2, PLK1, RHOA, DNM2, ARL2BP, BC004004, INCENP, CDK1, BIRC5, CHMP4B, JTB, PIN1, PKN2, PKP4, PIK3C3, ERH, RAN, ARF6, ZFP330, ARL8B	3519	130	19662	1.676214834	0.662007405	0.009110783	0.007811669
GOTERM_CC_DIRECT	GO:0005905~clathrin-coated pit	22	0.59155687	0.00115781	APP, AMN, TFRC, SORT1, CLTC, CLTB, HIP1R, CLTA, ARRB1, AP2B1, AP2A2, EPN1, DNM2, HSPD1, CTTN, MYO6, AP2S1, AP1S1, CDHR5, LRP10, LDLR, PICALM	3519	60	19662	2.048707019	0.711496927	0.010352748	0.008876541
GOTERM_CC_DIRECT	GO:0015630~microtubule cytoskeleton	45	1.210002689	0.001282994	CEP57, SHMT2, MAST2, MYCBP2, IQGAP1, F11R, NDRG1, CCNB2, ACTR1A, NUDCD2, AP1G1, POLR2C, DVL1, MAP7, AKT1, CHP1, MAPK1, S100A14, MAPK3, ESRRA, RBM39, PRKCI, CENPV, DST, MID1IP1, STRBP, PLK1, NAV1, AXIN2, TBCA, GTF2F2, HYPK, EML4, VAPA, KARS, CDC42EP4, SPECC1L, VPS41, CDC42EP2, ID3, NUCB1, MAPRE1, GAPDH, MCM2, PAFAH1B1	3519	158	19662	1.591343197	0.747800771	0.01137729	0.009754992
GOTERM_CC_DIRECT	GO:1903561~extracellular vesicle	19	0.510890024	0.001355918	SLC12A2, CBR1, PDCD6IP, TFRC, CLTC, APOA1, ATP1A1, ATP1B1, TUBB4B, FBLN2, GNAI2, DNAJC3, SDCBP, PKM, GNB1, CD9, MGAT1, CTSF, MFGE8	3519	49	19662	2.16653618	0.766806616	0.011925409	0.010224955
GOTERM_CC_DIRECT	GO:0030426~growth cone	45	1.210002689	0.001471932	SNAP25, APP, GSK3B, CTNND1, HNRNPR, CIB1, PSEN1, IQGAP1, KLC1, PTPRF, PPP1R2, PAK1, PCLO, DPYSL2, DVL1, INPP5J, MYH14, PTK2B, REG1, STX3, CXADR, EXOC8, USP9X, ITGA3, TPM3, AMFR, SIGMAR1, ARPC5, DNM2, APC, ARPC2, CTTN, MYO1A, ARPC3, MAP1B, ABI1, ANG, CALM3, HAP1, UTRN, CALM1, CALM2, DBN1, PAFAH1B1, RAPGEF4	3519	159	19662	1.581334749	0.794137494	0.012840514	0.011009574
GOTERM_CC_DIRECT	GO:0005815~microtubule organizing center	44	1.18311374	0.001568898	CAMK2B, CLIC5, PXK, ATF6B, FLII, KEAP1, SLC1A4, NR3C1, PRKCZ, CDC42, TAF1D, NUDCD2, PPP4R2, KIF5B, CHMP1A, MAPK1, FOPNL, CIR1, RBBP6, CEP97, UBXN6, RBM39, PDCD6IP, RPS7, RASSF7, DDHD2, TRIP4, PDE4DIP, UPF3B, YIF1A, RAB11B, 2700060E02RIK, MLPH, DAB1, KRT18, SLMAP, TCP1, SPECC1L, G6PDX, SUCLG2, ALDOB, EIF3A, ATF4, PAFAH1B1	3519	155	19662	1.586095757	0.814509013	0.013576025	0.011640207
GOTERM_CC_DIRECT	GO:0030532~small nuclear ribonucleoprotein complex	7	0.18822264	0.00167138	ARFGEF1, SNRPD2, NOLC1, SNRPB2, SNRPF, SF3B1, PRPF8	3519	9	19662	4.345742162	0.833854519	0.014013714	0.012015486
GOTERM_CC_DIRECT	GO:0019773~proteasome core complex, alpha-subunit complex	7	0.18822264	0.00167138	PSMA5, PSMA6, PSMA3, PSMA4, PSMA1, PSMA2, PSMA7	3519	9	19662	4.345742162	0.833854519	0.014013714	0.012015486
GOTERM_CC_DIRECT	GO:0070688~MLL5-L complex	7	0.18822264	0.00167138	PPP1CB, PPP1CC, STK38, OGT, ACTB, PPP1CA, HCFC1	3519	9	19662	4.345742162	0.833854519	0.014013714	0.012015486
GOTERM_CC_DIRECT	GO:0016023~cytoplasmic, membrane-bounded vesicle	43	1.156224792	0.00167172	IFITM3, DGKD, GGNBP2, TFRC, CLTA, ARRB1, WASL, KLC1, FNBP1L, AP2A2, EBP, RAB25, MYO6, DVL1, ESD, ABL2, RAC1, FAM3C, PHLDA1, SLC39A4, WLS, SNX6, SLC30A7, ARRDC4, STARD4, DST, SORT1, SIGMAR1, HPS4, ZFYVE21, AXIN2, COMMD1, COMMD7, PRDX6, RAB11B, HAX1, SNX17, MALL, ANP32E, ANG, HAP1, KCNK1, OPTN	3519	151	19662	1.591109003	0.833915138	0.014013714	0.012015486
GOTERM_CC_DIRECT	GO:0005697~telomerase holoenzyme complex	11	0.295778435	0.001704189	GNL3L, TEP1, DKC1, PTGES3, NHP2, HNRNPU, SNRPE, SNRPD3, HNRNPC, NOP10, SNRPB	3519	21	19662	2.926724313	0.839611176	0.01417515	0.012153903
GOTERM_CC_DIRECT	GO:0000792~heterochromatin	15	0.40333423	0.00178262	MBD3, CBX7, DDX6, CBX6, DNMT1, CBX5, VDR, HDAC1, UHRF1, MBD2, DNMT3A, ATRX, SUMO1, TCP1, UBA1	3519	35	19662	2.39459262	0.852578319	0.014713472	0.012615465
GOTERM_CC_DIRECT	GO:0016328~lateral plasma membrane	20	0.537778973	0.001819416	JUP, PRICKLE2, AKAP7, IQGAP1, CORO1C, CLDN4, DLG1, OCLN, CEACAM1, CLDN3, CLDN15, APC, MYO1A, CDH1, EPCAM, DVL1, CLDN7, CTNNB1, DSG2, MARK2	3519	54	19662	2.069401029	0.858295447	0.014902541	0.012777575
GOTERM_CC_DIRECT	GO:0030126~COPI vesicle coat	8	0.215111589	0.001988881	COPB2, COPA, COPB1, TMED3, COPG1, COPE, COPZ1, ARCN1	3519	12	19662	3.724921853	0.881896494	0.015925887	0.013655001
GOTERM_CC_DIRECT	GO:0012507~ER to Golgi transport vesicle membrane	8	0.215111589	0.001988881	SREBF1, SEC13, STX17, GOSR2, USO1, SREBF2, SEC31A, VTI1B	3519	12	19662	3.724921853	0.881896494	0.015925887	0.013655001
GOTERM_CC_DIRECT	GO:0034663~endoplasmic reticulum chaperone complex	8	0.215111589	0.001988881	SDF2L1, HSPA5, DNAJC10, HYOU1, P4HB, PPIB, PDIA6, HSP90B1	3519	12	19662	3.724921853	0.881896494	0.015925887	0.013655001
GOTERM_CC_DIRECT	GO:0002102~podosome	14	0.376445281	0.002186565	ACTR3, ACTR2, GSN, DBNL, TPM4, SRC, TPM3, ACTB, HNRNPK, SH3PXD2A, CTTN, RHOU, LCP1, SH3GL1	3519	32	19662	2.444479966	0.904511855	0.017379144	0.014901036
GOTERM_CC_DIRECT	GO:0005623~cell	60	1.613336919	0.002203186	HMGB2, ATP2A2, MIA3, STON2, SLC4A2, HK2, AACS, TOMM22, TXN2, MILR1, SCGN, FTL1, AIFM1, AP1G1, TMED2, PRKG2, PDK3, KIF1B, AP3S1, TMSB10, GTF2I, PDIA3, GLRX5, DYNLL2, PDIA6, PDIA5, TGFBR1, TMX2, NEMF, DLD, TXNDC9, PCNA, GPR89, GLRX, MYL12A, ARHGAP21, PRDX2, PRDX5, PRDX4, PRDX1, ABL2, WDTC1, TXNDC5, 1600014C10RIK, TXNRD1, TXNL1, GSR, SYT13, SRP68, MAPK14, PRDX6, ERP44, IBTK, SPCS2, SPCS1, ARL2BP, DN…	3519	231	19662	1.451268254	0.906203417	0.017382491	0.014903907
GOTERM_CC_DIRECT	GO:0031528~microvillus membrane	11	0.295778435	0.002627387	CD24A, SLC9A3R1, MTTP, CDHR2, CTNNB1, CAR9, CDHR5, PROM1, EZR, MUC4, ADCY6	3519	22	19662	2.79369139	0.940566423	0.020577999	0.017643764
GOTERM_CC_DIRECT	GO:0017101~aminoacyl-tRNA synthetase multienzyme complex	6	0.161333692	0.002785184	AIMP1, RPL5, QARS, KARS, RARS, EPRS	3519	7	19662	4.789185239	0.949846766	0.02150002	0.018434313
GOTERM_CC_DIRECT	GO:0001651~dense fibrillar component	6	0.161333692	0.002785184	FBL, NHP2L1, VDR, NCL, GAR1, TOP1	3519	7	19662	4.789185239	0.949846766	0.02150002	0.018434313
GOTERM_CC_DIRECT	GO:0034719~SMN-Sm protein complex	9	0.242000538	0.003412975	SNRPD2, SNRPD1, SNRPG, STRAP, SNRPE, GEMIN7, SNRPD3, SNRPF, SNRPB	3519	16	19662	3.142902813	0.974482366	0.026158014	0.02242812
GOTERM_CC_DIRECT	GO:0005838~proteasome regulatory particle	7	0.18822264	0.003545914	PSMD8, PSMC5, PSMD12, PSMD6, PSMD2, PSMC1, PSMD3	3519	10	19662	3.911167945	0.977885623	0.026984154	0.02313646
GOTERM_CC_DIRECT	GO:0002199~zona pellucida receptor complex	8	0.215111589	0.003646082	CCT6A, CCT3, CCT2, TCP1, CCT8, CCT7, CCT5, CCT4	3519	13	19662	3.438389403	0.980146913	0.027358365	0.023457312
GOTERM_CC_DIRECT	GO:0030137~COPI-coated vesicle	8	0.215111589	0.003646082	ARF1, ACTR1A, TMED10, CCDC115, COPB1, TMED2, COPE, ARCN1	3519	13	19662	3.438389403	0.980146913	0.027358365	0.023457312
GOTERM_CC_DIRECT	GO:0005719~nuclear euchromatin	13	0.349556332	0.003736129	JUN, CBX3, H2AFZ, ASH2L, KLF4, H1F0, RBMXL1, TRIM28, MYC, PRDX1, RUVBL2, CTNNB1, HIST1H1C	3519	30	19662	2.421199204	0.981981812	0.027839348	0.023869711
GOTERM_CC_DIRECT	GO:0000275~mitochondrial proton-transporting ATP synthase complex, catalytic core F(1)	5	0.134444743	0.004385431	ATP5B, ATP5E, ATP5D, ATP5A1, ATP5C1	3519	5	19662	5.587382779	0.991048333	0.032229913	0.027634221
GOTERM_CC_DIRECT	GO:0045261~proton-transporting ATP synthase complex, catalytic core F(1)	5	0.134444743	0.004385431	ATP5B, ATP5E, ATP5D, ATP5A1, ATP5C1	3519	5	19662	5.587382779	0.991048333	0.032229913	0.027634221
GOTERM_CC_DIRECT	GO:0017053~transcriptional repressor complex	20	0.537778973	0.004561267	SMARCE1, JUN, CBX5, SMARCC2, CDX2, CTBP2, YWHAB, CTBP1, HDAC1, PHF12, BHLHE41, ELP2, CORO2A, NCOR1, CCND1, PRDM16, HDGF, INSM1, ZFPM1, RUNX1T1	3519	58	19662	1.926683717	0.992593783	0.033294146	0.028546705
GOTERM_CC_DIRECT	GO:0012505~endomembrane system	33	0.887335305	0.0048037	RTN3, ARF1, STX17, ATF6B, LAPTM4B, SLC9A3R1, PGRMC1, MAP1LC3B, PGRMC2, CHMP1A, TBC1D13, RPS3, PIP5K1B, SPTBN1, CDK5RAP3, JAK1, STX8, STX7, SLC11A2, TBC1D8, NBEAL2, SLC50A1, MPP5, NRBP1, RNF167, CDC42EP5, SGSM3, PARD3, CDC42EP4, CDC42EP2, ATP6V1B2, ADTRP, MON1A	3519	114	19662	1.617400278	0.994297155	0.034826826	0.029860839
GOTERM_CC_DIRECT	GO:0030140~trans-Golgi network transport vesicle	9	0.242000538	0.005444393	TMED10, RAB14, SORT1, LYZ1, TGOLN1, FURIN, RAB27B, IGF2R, RAB8A	3519	17	19662	2.958026177	0.997142462	0.038433119	0.032952908
GOTERM_CC_DIRECT	GO:0090544~BAF-type complex	9	0.242000538	0.005444393	SMARCE1, SMARCD2, PBRM1, SMARCC1, SMARCB1, SMARCC2, ARID1A, ARID2, SMARCA2	3519	17	19662	2.958026177	0.997142462	0.038433119	0.032952908
GOTERM_CC_DIRECT	GO:0005665~DNA-directed RNA polymerase II, core complex	9	0.242000538	0.005444393	POLR2B, POLR2C, POLR2E, POLR2F, POLR2G, POLR2H, POLR2J, POLR2K, POLR2L	3519	17	19662	2.958026177	0.997142462	0.038433119	0.032952908
GOTERM_CC_DIRECT	GO:0005682~U5 snRNP	9	0.242000538	0.005444393	SNRPD2, SNRPD1, SNRPG, SNRPE, SNRPD3, TXNL4A, SNRNP200, PRPF8, SNRPB	3519	17	19662	2.958026177	0.997142462	0.038433119	0.032952908
GOTERM_CC_DIRECT	GO:0005874~microtubule	78	2.097337994	0.005523656	CEP57, GSK3B, GSK3A, ZFP207, KIF11, SLC8A1, POLB, GOLGA2, TUBA1C, SEPT9, MAP1LC3B, TUBA1B, TUBB5, TUBA1A, RASSF3, DPYSL2, KIF5B, STMN1, CEP170B, KIF1B, KIF21A, CDK5RAP3, CCT3, CCT2, NUDC, GABARAPL1, MAP2K2, DST, SHROOM3, KIF24, NAV1, DYNLL1, DYNLL2, TUBA4A, DNM1, DNM2, EML4, INCENP, MAP1B, TCP1, MAP1A, BIRC5, FKBP4, MAPRE1, PAFAH1B1, DYNC1I2, TUBAL3, IQGAP1, KLC1, NDRG1, GABARAP, KLC4, DVL1, MAP7…	3519	327	19662	1.332770204	0.997376673	0.038737793	0.033214138
GOTERM_CC_DIRECT	GO:0014704~intercalated disc	18	0.484001076	0.005831808	DSP, ITGB1, CXADR, JUP, DST, ANXA5, ATP1A1, ATP1B1, SLC8A1, PAK1, TMEM65, CAPZB, CTNNA1, ANXA6, CTNNB1, RANGRF, DSG2, YWHAH	3519	51	19662	1.972017451	0.998118805	0.040596061	0.034807434
GOTERM_CC_DIRECT	GO:0030670~phagocytic vesicle membrane	17	0.457112127	0.005864296	RAB9, H2-T23, H2-K1, H2-T3, TAPBP, DNM2, RAB11B, RAB43, RAB10, SEC61A1, RAB11FIP1, DMBT1, LAMP2, RAB5A, B2M, H2-D1, RAB8A	3519	47	19662	2.020968239	0.998183624	0.040596061	0.034807434
GOTERM_CC_DIRECT	GO:0005736~DNA-directed RNA polymerase I complex	8	0.215111589	0.006173808	ZNRD1, POLR1C, POLR1D, POLR2E, POLR2F, POLR2H, POLR2K, POLR2L	3519	14	19662	3.19279016	0.99869953	0.042464716	0.036409635
GOTERM_CC_DIRECT	GO:0031595~nuclear proteasome complex	6	0.161333692	0.006332191	PSMC5, PSMD12, PSMC6, PSMC3, PSMC4, PSMC1	3519	8	19662	4.190537084	0.998903951	0.043276691	0.03710583
GOTERM_CC_DIRECT	GO:0031090~organelle membrane	28	0.752890562	0.006539253	LRRC59, FAAH, MGST3, POMP, CYP3A11, CYP3A13, TM7SF2, PGRMC1, CYP2C55, CYP2B10, SCD2, SCD1, SEC11A, SEC11C, CYP2J6, SRD5A1, EPHX1, CYP4B1, CYP3A25, CYP2C29, FMO5, CYP51, CYP4F14, CYP2D26, SPCS2, SPCS1, AADAC, CYP2S1	3519	94	19662	1.664326785	0.999123576	0.04440898	0.038076665
GOTERM_CC_DIRECT	GO:0042588~zymogen granule	7	0.18822264	0.006624987	VAMP8, REG3B, RAB3D, GNAI3, REG1, OGT, HSPD1	3519	11	19662	3.555607223	0.99920109	0.044708246	0.038333258
GOTERM_CC_DIRECT	GO:0000790~nuclear chromatin	57	1.532670073	0.006747621	SETD3, SMARCB1, KDM1A, LDB1, CITED2, PPP1R10, EHMT2, HMGB2, CHD4, NUCKS1, ACTB, YY1, HIST1H2AE, MYEOV2, JUNB, HIST1H2AO, SMARCC1, KDM2A, SMARCC2, H2AFY, H2AFZ, BUD31, H2AFX, H2AFV, PAX6, ARID1A, NCOR1, IRF1, SMARCD2, HDAC1, UHRF1, WBP2, GATA3, RXRA, RBBP4, STAT6, SMARCE1, MBD3, CBX7, TCF7L2, KLHDC3, JUN, JUND, UBE2B, MBD2, STAT3, KLF4, SMARCA2, H1F0, HNRNPK, HIST3H2A, NASP, SP1, TRP53, HNRNPC, TC…	3519	228	19662	1.396845695	0.999300214	0.045251237	0.038798824
GOTERM_CC_DIRECT	GO:0016327~apicolateral plasma membrane	10	0.268889486	0.006871625	OCLN, CLDN4, KRT19, CLDN3, CXADR, JUP, CLDN7, KRT8, PRICKLE2, EPPK1	3519	21	19662	2.660658466	0.999387954	0.045796605	0.039266427
GOTERM_CC_DIRECT	GO:0010008~endosome membrane	34	0.914224254	0.007766816	CD63, TSG101, REP15, UBE2D3, GOLIM4, EGFR, SNX3, SNX1, SNX2, LAMP1, AP1G2, CHMP1B, ERBB2, VPS35, APPL2, CD164, SORT1, AP3D1, COMMD1, TM9SF2, EHD1, MYO1B, SNX17, RAB15, TMBIM1, VPS41, PLIN3, UBA1, CHMP6, RAB5A, VPS25, VPS28, ITM2B, CHMP5	3519	122	19662	1.557139463	0.999767432	0.051443173	0.044107846
GOTERM_CC_DIRECT	GO:0008180~COP9 signalosome	13	0.349556332	0.009076571	STOML2, HSP90AB1, HSPA5, GPS1, DOCK7, ATP5A1, COPS7A, DYNLL1, COPS4, COPS5, MYEOV2, WDR6, MYH9	3519	33	19662	2.201090186	0.999943633	0.05974945	0.051229724
GOTERM_CC_DIRECT	GO:0032580~Golgi cisterna membrane	22	0.59155687	0.009138726	BCAP31, B4GALT1, CANT1, GPR89, GALNT2, SORT1, GALNT1, YIPF5, GOLIM4, GOLPH3L, GOLGA2, MOB4, GOLPH3, FUT8, SCFD1, ST3GAL4, TMED3, NUCB1, TMED2, B4GALT6, ST3GAL1, B4GALT5	3519	70	19662	1.756034588	0.999947302	0.059791789	0.051266026
GOTERM_CC_DIRECT	GO:0031941~filamentous actin	14	0.376445281	0.009306607	MAP3K1, TPM4, TPM3, TPM1, ESPN, IQGAP2, PRKCZ, ACTG1, FERMT1, MYO1A, TMSB4X, MYO6, SPECC1L, TMSB10	3519	37	19662	2.114144835	0.999956063	0.060521144	0.051891382
GOTERM_CC_DIRECT	GO:0071556~integral component of lumenal side of endoplasmic reticulum membrane	8	0.215111589	0.009806866	H2-T23, SPPL2A, CANX, H2-K1, H13, H2-T3, SPPL3, H2-D1	3519	15	19662	2.979937482	0.999974446	0.062655175	0.053721119
GOTERM_CC_DIRECT	GO:0005751~mitochondrial respiratory chain complex IV	8	0.215111589	0.009806866	COX8A, NDUFA4, COX4I1, AA467197, COX5B, COX6A1, COX7C, COX5A	3519	15	19662	2.979937482	0.999974446	0.062655175	0.053721119
GOTERM_CC_DIRECT	GO:0031307~integral component of mitochondrial outer membrane	10	0.268889486	0.009809943	FIS1, FUNDC2, CPT1A, TOMM40, BNIP3, TOMM7, BAK1, SYNJ2BP, TOMM20, TOMM22	3519	22	19662	2.539719445	0.999974531	0.062655175	0.053721119
GOTERM_CC_DIRECT	GO:0030425~dendrite	109	2.930895402	0.010190325	TXN1, EIF4A3, HNRNPR, CIB1, COMT, ERO1L, TXN2, ALCAM, LAMP1, DPYSL2, KHSRP, KIF21A, MAF1, EPHB3, NGDN, RPS6, CASK, CYBA, PRKCA, HCFC1, MAP1B, ADNP, RPL28, PI4K2A, KCNE3, RBM8A, ITPR1, CACNA1A, ITPR3, SLC1A4, PSEN1, CPLX2, CPLX1, RAP1GAP, CACNA1H, IGSF9, CNN3, GRK4, DVL1, SLC38A2, BPTF, HSPA8, UBE2I, FUS, HOMER2, TRAPPC4, LSM1, RAB27A, PUM2, GNAO1, GNAQ, CAPRIN1, GNB1, GNAS, PPT1, CPE, RAB5A, GSK3…	3519	490	19662	1.242907598	0.999983136	0.06469952	0.055473959
GOTERM_CC_DIRECT	GO:0030424~axon	85	2.285560635	0.010411407	TXN1, YWHAE, SNAP25, APP, GSK3B, DOCK7, CIB1, PTPRK, PARK7, COMT, ACTB, IGF1R, AQP1, MAP1LC3B, ALCAM, PCLO, IMPA1, UCN3, CDH1, DPYSL2, MYC, KIF21A, AP3S1, ACADM, MAF1, SLC38A1, MME, GSTO1, NGDN, MINK1, COBL, PRKCA, RHOA, TNFRSF1A, HCFC1, BACE1, OLFM1, MAP1B, CANX, GARS, ALDOC, ADNP, MGLL, PAFAH1B1, RAPGEF4, IGSF8, MTPN, DDC, TTYH1, MYCBP2, RNF6, IQGAP1, PSEN1, SRI, KLC1, RAP1GAP, IGSF9, CST3, PAK…	3519	370	19662	1.283587936	0.99998673	0.06571435	0.056344084
GOTERM_CC_DIRECT	GO:0030667~secretory granule membrane	11	0.295778435	0.010838651	VAMP8, TMEM184A, TMED10, PTPRN2, ICA1, ITPR1, RAB27A, CPE, ITPR3, RAB27B, PAM	3519	26	19662	2.363892714	0.999991651	0.068010947	0.058313207
GOTERM_CC_DIRECT	GO:0044853~plasma membrane raft	7	0.18822264	0.011261094	MYO1D, MYO1A, PRKAR1A, PRKAR2A, DAG1, PRKACA, EZR	3519	12	19662	3.259306621	0.999994721	0.068428765	0.058671448
GOTERM_CC_DIRECT	GO:0071986~Ragulator complex	5	0.134444743	0.011287876	LAMTOR2, LAMTOR1, LAMTOR4, LAMTOR3, LAMTOR5	3519	6	19662	4.656152316	0.999994872	0.068428765	0.058671448
GOTERM_CC_DIRECT	GO:0030868~smooth endoplasmic reticulum membrane	5	0.134444743	0.011287876	SEC23A, STX17, TTYH1, ALDOB, SVIP	3519	6	19662	4.656152316	0.999994872	0.068428765	0.058671448
GOTERM_CC_DIRECT	GO:0097526~spliceosomal tri-snRNP complex	5	0.134444743	0.011287876	LSM7, SNRPD1, SNRPG, SNRPD3, LSM4	3519	6	19662	4.656152316	0.999994872	0.068428765	0.058671448
GOTERM_CC_DIRECT	GO:0005746~mitochondrial respiratory chain	5	0.134444743	0.011287876	NDUFA13, COX7B, COX7A2L, COX7A2, COX7A1	3519	6	19662	4.656152316	0.999994872	0.068428765	0.058671448
GOTERM_CC_DIRECT	GO:0070937~CRD-mediated mRNA stability complex	5	0.134444743	0.011287876	SYNCRIP, DHX9, CSDE1, HNRNPU, YBX1	3519	6	19662	4.656152316	0.999994872	0.068428765	0.058671448
GOTERM_CC_DIRECT	GO:0005795~Golgi stack	13	0.349556332	0.011788273	GALNT2, TRAPPC4, USO1, GBF1, LYZ1, ICA1, RAB27B, CLN3, RAB14, TMBIM4, AKAP9, MGAT2, GOLGA7	3519	34	19662	2.136352239	0.999997021	0.070900827	0.060791016
GOTERM_CC_DIRECT	GO:0005740~mitochondrial envelope	9	0.242000538	0.012092817	SH3GLB1, BNIP3L, BNIP3, ATP5D, FKBP8, H2-KE6, SDHD, COX5B, TOMM20	3519	19	19662	2.646655001	0.99999786	0.070900827	0.060791016
GOTERM_CC_DIRECT	GO:0022626~cytosolic ribosome	9	0.242000538	0.012092817	MRPL4, RPL5, NAA10, RPL27A, RPL23, RPL11, RPL24, TXNL4A, RPL29	3519	19	19662	2.646655001	0.99999786	0.070900827	0.060791016
GOTERM_CC_DIRECT	GO:0005742~mitochondrial outer membrane translocase complex	6	0.161333692	0.012158203	TOMM40, TOMM7, TOMM20, TOMM5, TOMM22, TOMM6	3519	9	19662	3.724921853	0.999998007	0.070900827	0.060791016
GOTERM_CC_DIRECT	GO:0008541~proteasome regulatory particle, lid subcomplex	6	0.161333692	0.012158203	PSMD8, PSMD12, PSMD14, SHFM1, ADRM1, PSMD3	3519	9	19662	3.724921853	0.999998007	0.070900827	0.060791016
GOTERM_CC_DIRECT	GO:0000815~ESCRT III complex	6	0.161333692	0.012158203	CHMP1B, CHMP1A, CHMP2B, CHMP2A, CHMP4B, CHMP6	3519	9	19662	3.724921853	0.999998007	0.070900827	0.060791016
GOTERM_CC_DIRECT	GO:0001650~fibrillar center	6	0.161333692	0.012158203	UBE2I, SUMO1, EIF3L, NCL, UBTF, TOP1	3519	9	19662	3.724921853	0.999998007	0.070900827	0.060791016
GOTERM_CC_DIRECT	GO:0030136~clathrin-coated vesicle	19	0.510890024	0.012632176	BCAP31, SORT1, CLTC, VPS33B, HIP1R, CLTA, FAM109A, STON2, PIK3C2A, SCAMP1, CLINT1, SNX3, HAX1, AP1G1, MALL, DVL1, VPS41, VAMP3, PICALM	3519	59	19662	1.799326658	0.999998809	0.073266622	0.062819471
GOTERM_CC_DIRECT	GO:0030175~filopodium	23	0.618445819	0.014087808	VASP, ITGB1, SNAP25, DYNC1H1, B4GALT1, CXADR, MYO10, NGDN, INPPL1, TWF1, IQGAP2, VIL1, CDC42, SLC9A3R1, MYO1B, UBE2Q1, ABI1, DAG1, FAT1, LCP1, EZR, UTRN, DBN1	3519	77	19662	1.668958492	0.999999755	0.081269987	0.069681629
GOTERM_CC_DIRECT	GO:0005776~autophagosome	20	0.537778973	0.014314896	GABARAPL2, HSPA8, GABARAPL1, USP33, ATG9A, TICAM1, GABARAP, D17WSU92E, CLN3, MAP1LC3B, RAB24, NBR1, UBQLN1, ULK1, HAP1, PIP4K2C, SQSTM1, OPTN, TRP53INP2, ATG5	3519	64	19662	1.746057118	0.999999809	0.082138416	0.070426228
GOTERM_CC_DIRECT	GO:0030658~transport vesicle membrane	11	0.295778435	0.01450745	TMEM184A, CHGA, SCGN, TMED10, TMEM30A, DMBT1, PTPRN, CPE, SCG3, CLCN3, PAM	3519	27	19662	2.276341132	0.999999845	0.082800501	0.070993906
GOTERM_CC_DIRECT	GO:0005844~polysome	15	0.40333423	0.014668737	DAZAP1, FUS, RPS6, MSI2, EEF2, YBX3, RPL7, RPS4X, RPS25, PSMA6, RPS3, EIF4H, CALR, RPL17, EIF4B	3519	43	19662	1.949087016	0.99999987	0.083278067	0.071403376
GOTERM_CC_DIRECT	GO:0030863~cortical cytoskeleton	12	0.322667384	0.014960227	MPP1, CTTN, CAPZB, TPM4, TPM3, CAPZA1, ACTN1, CAPZA2, MYH9, ACTN4, ACTB, SPTBN1	3519	31	19662	2.16285785	0.999999905	0.084485916	0.072438996
GOTERM_CC_DIRECT	GO:0031901~early endosome membrane	25	0.672223716	0.016547813	REP15, FAM21, CLCN3, EGFR, FGD2, SNX3, SNX1, SNX2, RAC1, ATP9A, SNX5, APPL2, BOK, SH3GL1, WLS, SNX6, TMEM184A, RCC2, STX7, VPS33B, EHD1, VAMP8, RAB14, CFTR, PI4K2A	3519	87	19662	1.605569764	0.999999983	0.092962321	0.079706743
GOTERM_CC_DIRECT	GO:0000307~cyclin-dependent protein kinase holoenzyme complex	9	0.242000538	0.017050023	CDKN1A, PCNA, CCND2, CCND1, CDK4, CKS2, CCNL2, CCNL1, CKS1B	3519	20	19662	2.514322251	0.99999999	0.095284763	0.081698026
GOTERM_CC_DIRECT	GO:0030665~clathrin-coated vesicle membrane	7	0.18822264	0.017788246	DBNL, AP1G1, AP1B1, HIP1R, AP3B1, AP1M2, VAMP3	3519	13	19662	3.008590727	0.999999996	0.098385505	0.084356631
GOTERM_CC_DIRECT	GO:0016514~SWI/SNF complex	7	0.18822264	0.017788246	SMARCE1, SMARCD2, SMARCC1, SMARCB1, SMARCC2, ARID1A, SMARCA2	3519	13	19662	3.008590727	0.999999996	0.098385505	0.084356631
GOTERM_CC_DIRECT	GO:1904115~axon cytoplasm	12	0.322667384	0.019195003	RANBP1, DST, BLOC1S1, AP3D1, KIF1B, AP3B1, AP3S1, HAP1, RANGAP1, HIF1A, PAFAH1B1, SOD1	3519	32	19662	2.095268542	0.999999999	0.105082847	0.090098993
GOTERM_CC_DIRECT	GO:0016235~aggresome	12	0.322667384	0.019195003	EID1, CDH1, POLD1, XRN2, UBQLN1, MVB12A, PSEN1, SEC62, EEF2, SQSTM1, GIT1, RAB11B	3519	32	19662	2.095268542	0.999999999	0.105082847	0.090098993
GOTERM_CC_DIRECT	GO:0090661~box H/ACA telomerase RNP complex	4	0.107555795	0.019825701	DKC1, GAR1, NHP2, NOP10	3519	4	19662	5.587382779	1	0.106899383	0.091656507
GOTERM_CC_DIRECT	GO:0031429~box H/ACA snoRNP complex	4	0.107555795	0.019825701	DKC1, GAR1, NHP2, NOP10	3519	4	19662	5.587382779	1	0.106899383	0.091656507
GOTERM_CC_DIRECT	GO:0005749~mitochondrial respiratory chain complex II, succinate dehydrogenase complex (ubiquinone)	4	0.107555795	0.019825701	SDHC, SDHD, SDHA, SDHB	3519	4	19662	5.587382779	1	0.106899383	0.091656507
GOTERM_CC_DIRECT	GO:0031597~cytosolic proteasome complex	6	0.161333692	0.020770493	PSMC5, PSMC6, PSMD14, PSMC3, PSMC4, PSMC1	3519	10	19662	3.352429668	1	0.110879296	0.095068921
GOTERM_CC_DIRECT	GO:0000164~protein phosphatase type 1 complex	6	0.161333692	0.020770493	PPP1R15A, PPP1CB, PPP1R2, PPP1R15B, PPP1R11, PPP1CA	3519	10	19662	3.352429668	1	0.110879296	0.095068921
GOTERM_CC_DIRECT	GO:0031201~SNARE complex	16	0.430223178	0.02102266	SNAP25, STX17, STX16, STX8, GOSR2, STXBP2, STX7, CPLX2, SYN2, CPLX1, SCAMP5, VAMP8, STX5A, STX3, VTI1B, VAMP3	3519	49	19662	1.82445152	1	0.111669874	0.09574677
GOTERM_CC_DIRECT	GO:0005797~Golgi medial cisterna	8	0.215111589	0.021314743	TMEM59, GORASP2, H2-K1, H2-Q4, H2-Q1, GLG1, H2-D1, HID1	3519	17	19662	2.629356602	1	0.112111371	0.096125313
GOTERM_CC_DIRECT	GO:0005732~small nucleolar ribonucleoprotein complex	8	0.215111589	0.021314743	NOP56, NOP58, LSM7, LSM6, DKC1, NHP2, SNRPG, SNRPF	3519	17	19662	2.629356602	1	0.112111371	0.096125313
GOTERM_CC_DIRECT	GO:0005683~U7 snRNP	5	0.134444743	0.022624799	SNRPG, SNRPE, SNRPD3, SNRPF, SNRPB	3519	7	19662	3.990987699	1	0.116713508	0.100071228
GOTERM_CC_DIRECT	GO:0043219~lateral loop	5	0.134444743	0.022624799	DLG1, CDH1, PARD3, ERBB2, MPP5	3519	7	19662	3.990987699	1	0.116713508	0.100071228
GOTERM_CC_DIRECT	GO:0005688~U6 snRNP	5	0.134444743	0.022624799	LSM7, LSM6, DDX39B, LSM4, LSM2	3519	7	19662	3.990987699	1	0.116713508	0.100071228
GOTERM_CC_DIRECT	GO:0042382~paraspeckles	5	0.134444743	0.022624799	HNRNPM, SFPQ, CPSF6, NONO, NEAT1	3519	7	19662	3.990987699	1	0.116713508	0.100071228
GOTERM_CC_DIRECT	GO:0030133~transport vesicle	19	0.510890024	0.028901731	PIGR, PCSK1, YIPF1, ANKRD27, RAB3D, SYT13, RAB11A, FGFRL1, SCAMP2, AIMP1, SCAMP4, CEACAM1, PCLO, RAB14, AP1G2, GNAS, CHP1, 0610007P14RIK, FGFR3	3519	64	19662	1.658754263	1	0.148380659	0.127222933
GOTERM_CC_DIRECT	GO:0016605~PML body	26	0.699112665	0.029390255	RERE, AKAP8L, PTEN, RNF6, PARK7, RNF4, TRIM8, SUMO1, MKNK2, UBN1, SUMO2, TRIM27, N4BP1, TRP53INP2, TCF7L2, USP7, CBX5, UBE2I, ATRX, RPA2, HIPK1, ISG20, CDK9, TRP53, EIF3E, SQSTM1	3519	96	19662	1.513249503	1	0.149861072	0.128492252
GOTERM_CC_DIRECT	GO:0043197~dendritic spine	37	0.9948911	0.029484114	ITGB1, ARF4, APP, GSK3B, ZMYND8, CTNND1, PTEN, ARRB1, NR3C1, ESPN, COMT, STRN4, SLC8A1, CNN3, PPP1R2, PPP1CC, SIPA1L1, CAPZB, DVL1, ABL2, HSPA8, FUS, ACTN1, CRIPT, HIP1R, PPP1CA, MOB4, P2RX4, HNRNPK, ARPC2, CTTN, SYT11, MAP1B, MYO5B, CANX, DBN1, RAPGEF4	3519	148	19662	1.396845695	1	0.149861072	0.128492252
GOTERM_CC_DIRECT	GO:0000159~protein phosphatase type 2A complex	8	0.215111589	0.029609084	PPP2CA, PPP2CB, PPP2R1A, PPP2R5B, PPP2R2A, PPP2R5C, PPP2R3A, STRN4	3519	18	19662	2.483281235	1	0.149861072	0.128492252
GOTERM_CC_DIRECT	GO:0090575~RNA polymerase II transcription factor complex	12	0.322667384	0.030216193	NEUROD1, CEBPA, SFPQ, RXRA, TRIM28, VDR, NONO, STAT3, TCF3, HIF1A, ASCL2, HNRNPAB	3519	34	19662	1.972017451	1	0.152215844	0.130511255
GOTERM_CC_DIRECT	GO:0005791~rough endoplasmic reticulum	20	0.537778973	0.031170815	APP, TRAM1, RPN2, MTTP, RPN1, PCSK9, PEBP1, H13, TMEM97, PSEN1, SPPL3, HSPD1, SEC61A1, RAB14, CANX, VDAC3, NUCB1, RANGRF, GLUL, HGFAC	3519	69	19662	1.61953124	1	0.156291048	0.134005372
GOTERM_CC_DIRECT	GO:0000421~autophagosome membrane	10	0.268889486	0.031368874	SH3GLB1, VMP1, GABARAPL2, MAP1LC3B, GABARAPL1, STX17, RPN2, ATG9A, GABARAP, TECPR1	3519	26	19662	2.148993377	1	0.156552565	0.134229599
GOTERM_CC_DIRECT	GO:0009898~cytoplasmic side of plasma membrane	15	0.40333423	0.031795506	MAP2K2, JUP, DST, PTEN, ATP2B1, ATP2C2, DLG1, RGS2, CDH1, G6PDX, KIT, CHMP4B, PKP4, ACP1, FGFR3	3519	47	19662	1.78320727	1	0.157266063	0.134841359
GOTERM_CC_DIRECT	GO:0005938~cell cortex	36	0.968002151	0.031804973	PXN, FGF1, ADD3, FNBP1L, PRKCZ, GRK4, INSC, PTK2B, FLNB, ACTR2, MAP2K2, DBNL, DST, GLRX3, ANXA2, MYO10, HIP1R, COBL, AXIN2, RHOA, NRBP1, MARCKS, HNRNPK, APC, CTTN, NEDD4, PARD3, NCL, MYH9, CTNNB1, EZR, PFN1, DBN1, FRYL, ARF6, PAFAH1B1	3519	144	19662	1.396845695	1	0.157266063	0.134841359
GOTERM_CC_DIRECT	GO:0072546~ER membrane protein complex	6	0.161333692	0.032558414	EMC1, EMC10, EMC6, EMC7, EMC8, EMC9	3519	11	19662	3.047663334	1	0.16025311	0.13740248
GOTERM_CC_DIRECT	GO:0030864~cortical actin cytoskeleton	14	0.376445281	0.033636061	GSN, ACTN1, SLC2A1, DSTN, MED28, EEF1A1, LASP1, MLPH, MYO1A, CDH1, CFL1, MYADM, UTRN, LLGL2	3519	43	19662	1.819147882	1	0.164801338	0.141302172
GOTERM_CC_DIRECT	GO:0046930~pore complex	7	0.18822264	0.037627214	TOMM40, VDAC3, BAX, VDAC2, NUP88, VDAC1, BAK1	3519	15	19662	2.607445297	1	0.183518183	0.157350167
GOTERM_CC_DIRECT	GO:0032993~protein-DNA complex	11	0.295778435	0.03865831	KDM5A, TCF7L2, HNRNPK, JUND, JUP, ATF6B, SP1, CTNNB1, EP300, CHD4, NFE2L2	3519	31	19662	1.982619696	1	0.187257304	0.160556123
GOTERM_CC_DIRECT	GO:0000243~commitment complex	5	0.134444743	0.038917408	SNRPD1, U2AF2, SNRNP70, SNRPD3, SNRPC	3519	8	19662	3.492114237	1	0.187257304	0.160556123
GOTERM_CC_DIRECT	GO:0033180~proton-transporting V-type ATPase, V1 domain	5	0.134444743	0.038917408	ATP6V1A, ATP6AP1, ATP6V1B2, ATP6V1C1, ATP6V1F	3519	8	19662	3.492114237	1	0.187257304	0.160556123
GOTERM_CC_DIRECT	GO:0005875~microtubule associated complex	10	0.268889486	0.039799585	MAP1LC3B, FNTA, MAP1B, MAP1A, DCTN3, KIF1B, DYNLL1, DYNLL2, GABARAP, PAFAH1B1	3519	27	19662	2.069401029	1	0.189089693	0.16212723
GOTERM_CC_DIRECT	GO:0034361~very-low-density lipoprotein particle	8	0.215111589	0.039826906	APOC2, APOC3, APOA1, APOA4, LSR, APOB, VIMP, PCYOX1	3519	19	19662	2.352582223	1	0.189089693	0.16212723
GOTERM_CC_DIRECT	GO:0016581~NuRD complex	8	0.215111589	0.039826906	MBD3, RBBP4, HDAC1, CHD4, CHD3, RBBP7, APPL2, GATAD2A	3519	19	19662	2.352582223	1	0.189089693	0.16212723
GOTERM_CC_DIRECT	GO:0043227~membrane-bounded organelle	4	0.107555795	0.042986106	GSK3B, KIF5B, PSEN1, KLC1	3519	5	19662	4.469906223	1	0.198810741	0.170462145
GOTERM_CC_DIRECT	GO:0097422~tubular endosome	4	0.107555795	0.042986106	ANKRD27, VPS35, SNX5, SNX6	3519	5	19662	4.469906223	1	0.198810741	0.170462145
GOTERM_CC_DIRECT	GO:0097452~GAIT complex	4	0.107555795	0.042986106	SYNCRIP, RPL13A, EPRS, GAPDH	3519	5	19662	4.469906223	1	0.198810741	0.170462145
GOTERM_CC_DIRECT	GO:0033177~proton-transporting two-sector ATPase complex, proton-transporting domain	4	0.107555795	0.042986106	ATP6V0B, ATP5G3, ATP5G2, ATP5G1	3519	5	19662	4.469906223	1	0.198810741	0.170462145
GOTERM_CC_DIRECT	GO:0005784~Sec61 translocon complex	4	0.107555795	0.042986106	BCAP31, SSR4, ARL6IP1, SEC61B	3519	5	19662	4.469906223	1	0.198810741	0.170462145
GOTERM_CC_DIRECT	GO:0016281~eukaryotic translation initiation factor 4F complex	4	0.107555795	0.042986106	EIF4H, EIF4B, EIF4G2, EIF4G1	3519	5	19662	4.469906223	1	0.198810741	0.170462145
GOTERM_CC_DIRECT	GO:0000346~transcription export complex	6	0.161333692	0.047770786	CHTOP, DDX39B, ZC3H11A, SARNP, THOC3, THOC7	3519	12	19662	2.79369139	1	0.219991643	0.188622844
GOTERM_CC_DIRECT	GO:0030687~preribosome, large subunit precursor	10	0.268889486	0.04963902	ZFP622, EBNA1BP2, NSA2, EIF6, NIP7, RPLP1, RRP1, RPLP0, MRTO4, RPLP2	3519	28	19662	1.99549385	1	0.227618241	0.195161959
GOTERM_CC_DIRECT	GO:0005884~actin filament	19	0.510890024	0.050457143	ACTR3, SRC, ACTN1, PTGES3, COBL, KEAP1, GNG12, CORO1B, MYO1B, CTTN, CAPZB, DNAJA3, LCP1, RAC1, EZR, MARK2, DBN1, PLS1, GAS7	3519	68	19662	1.561180482	1	0.230385169	0.197534348
GOTERM_CC_DIRECT	GO:0045335~phagocytic vesicle	13	0.349556332	0.050823094	RAB9, CLCN3, RAB11A, RAB11B, RAB43, RAP1A, RAB14, LAMP1, SYT11, PIK3C3, CALR, RAB5A, RAB8A	3519	41	19662	1.771609174	1	0.230967162	0.198033354
GOTERM_CC_DIRECT	GO:0005680~anaphase-promoting complex	9	0.242000538	0.051298092	ANAPC13, UBE2S, UBE2C, ANAPC5, AURKAIP1, ANAPC1, ANAPC2, RBX1, ANAPC11	3519	24	19662	2.095268542	1	0.230967162	0.198033354
GOTERM_CC_DIRECT	GO:0042612~MHC class I protein complex	7	0.18822264	0.051335606	H2-T23, H2-K1, H2-Q4, H2-T3, B2M, H2-Q1, H2-D1	3519	16	19662	2.444479966	1	0.230967162	0.198033354
GOTERM_CC_DIRECT	GO:0030173~integral component of Golgi membrane	15	0.40333423	0.051879394	ST6GALNAC2, SLC35B1, TEX261, SGMS2, TVP23B, IER3IP1, YIF1A, RER1, CUX1, ST3GAL4, QSOX1, ST3GAL6, B4GALNT1, B4GALNT2, ST3GAL1	3519	50	19662	1.676214834	1	0.230967162	0.198033354
GOTERM_CC_DIRECT	GO:0014069~postsynaptic density	54	1.452003227	0.0519508	GSK3B, ARF1, ARRB1, NR3C1, ACTB, SIPA1L1, PCLO, NPTN, VPS35, SH2D5, RAB8A, BCAS1, DBNL, DST, IFNGR1, SIGMAR1, MINK1, AXIN2, SYN3, SYN2, YWHAZ, PJA2, DNM2, MAP1B, MAP1A, PICK1, PKP4, DBN1, CAMK2B, SRC, ITPR1, ATP1A1, ADD3, RTN4, CNN3, PPP2CA, PAK1, CAMK2N1, DVL1, PTK2B, PDLIM5, SPTBN1, HSPA8, HOMER2, BNIP3, CRIPT, HIP1R, DLG1, P2RX4, HNRNPK, DAB1, SYT11, ABI1, PICALM	3519	239	19662	1.262421214	1	0.230967162	0.198033354
GOTERM_CC_DIRECT	GO:0035267~NuA4 histone acetyltransferase complex	8	0.215111589	0.052091382	MORF4L1, MORF4L2, RUVBL2, EP400, EPC1, YEATS4, BRD8, ACTB	3519	20	19662	2.234953112	1	0.230967162	0.198033354
GOTERM_CC_DIRECT	GO:0000407~pre-autophagosomal structure	8	0.215111589	0.052091382	VMP1, D17WSU92E, RB1CC1, ATG9A, NBR1, ATG2A, ULK1, SQSTM1	3519	20	19662	2.234953112	1	0.230967162	0.198033354
GOTERM_CC_DIRECT	GO:0030139~endocytic vesicle	16	0.430223178	0.055707078	AMN, RALA, STX7, APOA1, PLD1, IGF2R, EGFR, DPP4, EHD1, OCLN, RABEP1, KIF5B, MYO6, RAB17, RAB5A, ARF6	3519	55	19662	1.625420445	1	0.245982282	0.210907455
GOTERM_CC_DIRECT	GO:0071439~clathrin complex	5	0.134444743	0.060324772	BAIAP2L2, VPS41, CLTC, VPS33B, CLTA	3519	9	19662	3.104101544	1	0.259953736	0.222886707
GOTERM_CC_DIRECT	GO:0042582~azurophil granule	5	0.134444743	0.060324772	HEXB, STX7, HEXA, STXBP2, STX3	3519	9	19662	3.104101544	1	0.259953736	0.222886707
GOTERM_CC_DIRECT	GO:0042555~MCM complex	5	0.134444743	0.060324772	MCM7, MCM3, MCM5, MCM6, MCM2	3519	9	19662	3.104101544	1	0.259953736	0.222886707
GOTERM_CC_DIRECT	GO:0016342~catenin complex	5	0.134444743	0.060324772	JUP, APC, CDH1, CTNNA1, CTNNB1	3519	9	19662	3.104101544	1	0.259953736	0.222886707
GOTERM_CC_DIRECT	GO:0071203~WASH complex	5	0.134444743	0.060324772	CAPZB, CAPZA1, FAM21, A230046K03RIK, E430025E21RIK	3519	9	19662	3.104101544	1	0.259953736	0.222886707
GOTERM_CC_DIRECT	GO:0042788~polysomal ribosome	5	0.134444743	0.060324772	RPL7A, LARP4B, RPL29, EEF2, ABCF1	3519	9	19662	3.104101544	1	0.259953736	0.222886707
GOTERM_CC_DIRECT	GO:0000784~nuclear chromosome, telomeric region	31	0.833557408	0.061377324	DCLRE1C, PCNA, MCM7, KDM1A, PPP1R10, PPP1CB, PPP1CC, POLR2B, POLD1, GAR1, CBX5, SSB, PARP1, H2AFY, H3F3B, CBX3, H3F3A, ATRX, RPA2, THOC3, WRNIP1, THOC7, PPP1CA, DDB1, ERCC4, NHP2, CDK1, MCM3, MCM5, MCM6, MCM2	3519	127	19662	1.36384934	1	0.263431476	0.225868554
GOTERM_CC_DIRECT	GO:0005834~heterotrimeric G-protein complex	12	0.322667384	0.064409695	GNA13, GNAO1, GNG5, GNG4, GNA11, GNB2, GNAQ, GNB1, GNAI3, GNAS, GNG12, GNAI2	3519	38	19662	1.764436667	1	0.275345031	0.236083344
GOTERM_CC_DIRECT	GO:0042383~sarcolemma	29	0.779779511	0.065604398	ITGB1, AHNAK, CLTC, CIB1, ATP1A1, SLC2A5, CACNA1H, ADCY6, SLC8A1, AQP1, PPP3CA, LAMP1, BSG, DAG1, ANXA6, SLC38A2, CTSB, DST, ANXA2, ANXA5, KRT8, ATP1B1, KRT19, PLCB3, KCNQ1, SLMAP, GNAS, UTRN, PLEC	3519	118	19662	1.373170344	1	0.276608889	0.237166988
GOTERM_CC_DIRECT	GO:0001741~XY body	8	0.215111589	0.066480247	USP7, SMARCC1, SMARCB1, UBE2B, SIN3B, SUMO1, H2AFX, DNMT3A	3519	21	19662	2.128526773	1	0.276608889	0.237166988
GOTERM_CC_DIRECT	GO:0030877~beta-catenin destruction complex	6	0.161333692	0.066509873	GSK3B, APC, CSNK1A1, CTNNB1, CACYBP, AXIN2	3519	13	19662	2.578792052	1	0.276608889	0.237166988
GOTERM_CC_DIRECT	GO:0005641~nuclear envelope lumen	6	0.161333692	0.066509873	BCHE, APP, TUBB5, CACYBP, IGF2R, CCAR1	3519	13	19662	2.578792052	1	0.276608889	0.237166988
GOTERM_CC_DIRECT	GO:0042627~chylomicron	6	0.161333692	0.066509873	APOC2, APOC3, APOA1, APOA4, LSR, APOB	3519	13	19662	2.578792052	1	0.276608889	0.237166988
GOTERM_CC_DIRECT	GO:0005798~Golgi-associated vesicle	6	0.161333692	0.066509873	SCFD1, AP1G2, COPB1, VPS41, STK16, NUCB1	3519	13	19662	2.578792052	1	0.276608889	0.237166988
GOTERM_CC_DIRECT	GO:0071564~npBAF complex	6	0.161333692	0.066509873	SMARCE1, SMARCC1, SMARCB1, SMARCC2, ARID1A, SMARCA2	3519	13	19662	2.578792052	1	0.276608889	0.237166988
GOTERM_CC_DIRECT	GO:0005782~peroxisomal matrix	7	0.18822264	0.067710622	FABP1, PRDX5, ABCD3, SCP2, PRDX1, MVD, HSPD1	3519	17	19662	2.300687027	1	0.280515434	0.240516495
GOTERM_CC_DIRECT	GO:0016459~myosin complex	15	0.40333423	0.069309638	MYO10, MYO7B, CGN, DYNLL2, MYL12B, MYO1D, MYL6, MYO1B, MYO1A, MYO5B, MYO6, MYO5C, MYO18A, MYH14, MYH9	3519	52	19662	1.611745032	1	0.286035546	0.24524949
GOTERM_CC_DIRECT	GO:0005813~centrosome	91	2.446894326	0.071231505	CEP57, GSK3B, USP33, CETN3, HEPACAM2, OLA1, CHD4, CIB1, CHD3, PQBP1, ACTR1A, MAF1, SKP1A, PRKACA, CEP97, PRKACB, CDK5RAP3, RAB8A, MBNL1, H2AFY, FBXW11, CSNK1D, AXIN2, DYNLL1, DYNLL2, NME1, DNM2, PSMA1, MAPKAPK2, G6PDX, TCP1, AKAP9, MCM3, JTB, HAP1, MAPRE1, ATP6V0D1, ATF5, PAFAH1B1, DCTN6, DYNC1I2, TXNDC9, PCNA, DHX9, ROCK2, ARL3, DCTN4, DCTN3, GNAI3, UBR4, SLC1A4, PSEN1, NDRG1, GNAI2, CCNB2, SLC9…	3519	435	19662	1.168854788	1	0.292840633	0.251084233
GOTERM_CC_DIRECT	GO:0005881~cytoplasmic microtubule	16	0.430223178	0.073036479	DCXR, RAB3D, ARL3, AXIN2, GRAMD3, HID1, TUBA1C, TUBA1B, SERP1, TUBA1A, APC, TMEM214, SRPRB, BIRC5, MAPRE1, VIMP	3519	57	19662	1.568388149	1	0.299115047	0.256463973
GOTERM_CC_DIRECT	GO:0071204~histone pre-mRNA 3'end processing complex	4	0.107555795	0.074684336	SYNCRIP, SLBP, YBX1, SNRPB	3519	6	19662	3.724921853	1	0.301264257	0.258306726
GOTERM_CC_DIRECT	GO:0070765~gamma-secretase complex	4	0.107555795	0.074684336	PSENEN, APH1A, TMED10, PSEN1	3519	6	19662	3.724921853	1	0.301264257	0.258306726
GOTERM_CC_DIRECT	GO:0001740~Barr body	4	0.107555795	0.074684336	H2AFY, H3F3B, H2AFZ, H3F3A	3519	6	19662	3.724921853	1	0.301264257	0.258306726
GOTERM_CC_DIRECT	GO:0070761~pre-snoRNP complex	4	0.107555795	0.074684336	NOP56, NOP58, PIH1D1, TAF9	3519	6	19662	3.724921853	1	0.301264257	0.258306726
GOTERM_CC_DIRECT	GO:0030659~cytoplasmic vesicle membrane	29	0.779779511	0.078162936	YWHAE, RAB9, RALA, YWHAB, GDE1, ARHGAP21, TRPM2, BAIAP2L2, YWHAQ, AP1G2, PACSIN2, KIF1B, AP3S1, YWHAG, SNX5, YWHAH, WLS, TMEM184A, RAB4A, GABARAPL1, ANKRD27, SMAGP, SYT13, YWHAZ, BACE1, SNX17, KCNQ1, ULK1, CFTR	3519	120	19662	1.350284172	1	0.314115468	0.269325471
GOTERM_CC_DIRECT	GO:0016529~sarcoplasmic reticulum	16	0.430223178	0.082898213	CAMK2B, SAR1A, S100A1, CACNA2D1, ATP2A3, ITPR1, ATP2A2, AKAP7, ITPR3, SRI, THBS1, HAX1, ASPH, CALR, XDH, GSTM7	3519	58	19662	1.541346974	1	0.331902174	0.284575956
GOTERM_CC_DIRECT	GO:0005785~signal recognition particle receptor complex	3	0.080666846	0.084570759	SRPR, RP9, SRP9	3519	3	19662	5.587382779	1	0.33609046	0.28816703
GOTERM_CC_DIRECT	GO:0005850~eukaryotic translation initiation factor 2 complex	3	0.080666846	0.084570759	EIF2B1, EIF2S1, EIF2A	3519	3	19662	5.587382779	1	0.33609046	0.28816703
GOTERM_CC_DIRECT	GO:0005923~bicellular tight junction	31	0.833557408	0.08574566	IGSF5, CTNND1, CLDN2, F11R, PRKCZ, CCND1, EPCAM, UBN1, MICALL2, AMICA1, VASP, PRKCI, CXADR, ASH1L, CGN, MPP5, TGFBR1, CLDN4, DLG1, OCLN, CLDN3, CLDN15, APC, TRAF4, VAPA, CDK4, PARD3, CLDN7, CTNNB1, TJP3, TJP2	3519	131	19662	1.322205085	1	0.339499907	0.291090321
GOTERM_CC_DIRECT	GO:0000775~chromosome, centromeric region	33	0.887335305	0.086134432	DCTN6, ZFP207, DCTN3, CTCF, MKI67, SMC3, CENPA, CENPB, PPP2CA, PPP2CB, NUDCD2, NUP85, PPP2R1A, RAD21, TPR, STRA13, BUB3, CENPV, CBX5, CBX3, CSNK1A1, RCC2, PLK1, NGDN, DNMT3A, PPP2R5C, RANGAP1, REC8, CFDP1, INCENP, BIRC5, SPC24, ZFP330	3519	141	19662	1.307685331	1	0.339499907	0.291090321
GOTERM_CC_DIRECT	GO:1990124~messenger ribonucleoprotein complex	5	0.134444743	0.086694291	HSPA8, HNRNPA3, LSM1, YBX1, PABPC1	3519	10	19662	2.79369139	1	0.339499907	0.291090321
GOTERM_CC_DIRECT	GO:0000812~Swr1 complex	5	0.134444743	0.086694291	ZNHIT1, RUVBL2, ANP32E, EP400, BRD8	3519	10	19662	2.79369139	1	0.339499907	0.291090321
GOTERM_CC_DIRECT	GO:0071565~nBAF complex	6	0.161333692	0.088738094	SMARCE1, SMARCC1, SMARCB1, SMARCC2, ARID1A, SMARCA2	3519	14	19662	2.39459262	1	0.346239907	0.296869259
GOTERM_CC_DIRECT	GO:0005720~nuclear heterochromatin	9	0.242000538	0.094841551	CBX5, TRIM28, CBX3, VDR, UHRF1, H2AFZ, DNMT3A, TCP1, ALDOA	3519	27	19662	1.862460926	1	0.368713713	0.316138505
GOTERM_CC_DIRECT	GO:0030054~cell junction	143	3.845119656	0.098392588	TES, F11R, ESPN, IFI30, CLDN2, SCAMP5, PNN, BAIAP2L2, CDH1, NAMPT, DAG1, TNS3, SH2D5, SH3GL1, CXADR, ACTN1, MRPS18B, ZFYVE21, ACTN4, SCAMP1, OLFM1, CLDN4, CLDN3, PARD3, MAP1B, CLDN7, SPECC1L, PKP4, KCTD12, PKP3, PI4K2A, GRB7, IGSF5, CTBP2, FLII, PXN, PSEN1, PRKCZ, LPP, IGSF9, RAP1B, DPP4, ARHGAP21, SDCBP, RAP1A, S100A14, VASP, PTPRN2, JUP, HOMER2, TRAPPC4, CGN, PARVB, SSH2, COPS4, CAMSAP3, FERMT1…	3519	718	19662	1.112807434	1	0.381138077	0.326791268
GOTERM_CC_DIRECT	GO:0043195~terminal bouton	27	0.726001613	0.099361469	NAPA, SNAP25, APP, STXBP1, CLTC, CPLX2, CPLX1, PPP2CA, PCLO, DPYSL2, AP1S1, SLC18A1, SLC18A2, HSPA8, PTPRN2, STX7, CAD, AP3D1, CCK, SCAMP1, SYN2, EPN1, P2RX4, SYT11, DNAJC5, TBC1D24, RAB5A	3519	113	19662	1.335038363	1	0.383506676	0.328822127
